# Supplementary material for: Proteins and Molecular Pathways Relevant for the Malignant Properties of Tumor-Initiating Pancreatic Cancer Cells
Source: Cells. 2020 Jun 3;9(6):1397. doi: 10.3390/cells9061397 (PMC7349116; doi:10.3390/cells9061397)
Supplement: Supplementary file 1 [file cells-09-01397-s001.zip]

Archive with 2 entries (2 files):
- revised_supplementary_material.pdf
- SI-Excel.xlsx
