# Supplementary material for: Proteins and Molecular Pathways Relevant for the Malignant Properties of Tumor-Initiating Pancreatic Cancer Cells
Source: Cells. 2020 Jun 3;9(6):1397. doi: 10.3390/cells9061397 (PMC7349116; doi:10.3390/cells9061397)
Supplement: Supplementary file 1 [file cells-09-01397-s001.zip › SI-Excel.xlsx]

## Sheet: IDs
Protein IDs	L3.6sl_2D_1	L3.6pl_2D_1	L3.6sl_3D_1	L3.6pl_3D_1	L3.6sl_2D_2	L3.6pl_2D_2	L3.6sl_3D_2	L3.6pl_3D_2
A0A1B0GVN3	#N/A	#N/A	#N/A	#N/A	-3.04518	-3.60793	-2.22435	-3.3246
O00151	-0.286579	0.0106697	-0.271929	0.370733	0.0586529	0.416802	-0.147779	0.682774
O00231	#N/A	#N/A	#N/A	#N/A	-2.40052	-2.67238	-2.17629	-2.04979
O00264	-3.12353	-3.04583	-2.56936	-1.68532	-1.34658	-1.58331	-1.04497	-0.151291
O00299	2.49626	2.50904	2.46561	2.5162	2.3527	2.341	2.21053	2.19477
O00303	-3.7541	-3.32634	-4.03705	-3.84068	-4.12853	-4.96461	-4.75999	-5.17446
O00469	-5.61274	-4.51902	-4.39845	-5.14601	-4.59211	-4.76173	-5.04419	-5.18793
O00487	-1.4032	-1.45497	-1.6664	-1.66004	0.144888	0.0970373	-0.0465717	0.0619507
O00571	-3.59554	-4.3705	-4.49584	-4.21438	-4.0976	-3.87455	-4.37011	-4.9837
O00625	-1.30422	-1.08538	-1.07643	-0.78043	-1.3784	-1.07728	-1.40368	-0.946243
O00764	-2.344	-2.63237	-2.44475	-2.15485	-1.6277	-1.63885	-1.43374	-1.23948
O14561	-0.739943	-0.657042	-0.814934	-1.05854	-0.028574	0.0242872	-0.090662	-0.419226
O14579	-2.99606	-3.07878	-3.0305	-4.36918	-1.95211	-2.26419	-2.78538	-3.15507
O14684	#N/A	#N/A	#N/A	#N/A	-1.12975	-1.35198	-1.55568	-1.57157
O14744	-3.50961	-3.8839	-4.10161	-3.32558	#N/A	#N/A	#N/A	#N/A
O14745	0.61779	0.550898	0.352261	0.667145	-0.835941	-0.969087	-1.28232	-0.958834
O14818	0.179659	0.156572	-0.164707	-0.254801	0.447569	0.504859	0.361099	0.454535
O14896	-3.74691	-3.85829	-3.65079	-3.71552	-2.50434	-2.91611	-2.46705	-2.67755
O14979	0.171711	-0.00860977	0.0266552	-0.353081	0.163273	0.105886	0.0736618	-0.297407
O14980	-0.303591	-0.263489	-0.730242	-0.510883	-0.114491	-0.25097	-0.715471	-0.535469
O15145	-2.35335	-2.10693	-1.3659	-1.84479	-1.05313	-1.03851	-0.262857	-0.843897
O15371	-2.14335	-2.00644	-2.51345	-2.38705	-1.12435	-1.12055	-1.63822	-1.46256
O15372	-3.48204	-3.42258	-3.80098	-4.0921	-2.59666	-2.43531	-3.48878	-3.13871
O43150	-1.69563	-1.484	-1.50622	-1.32404	#N/A	#N/A	#N/A	#N/A
O43169	-0.102608	0.0333271	0.0121651	0.183634	-1.66221	-1.66167	-1.21771	-1.28794
O43175	-0.245918	0.231161	-1.15245	0.191858	-0.156778	0.207244	-1.10583	0.0872402
O43196	#N/A	#N/A	#N/A	#N/A	-0.741619	-0.789966	-0.557709	-0.655609
O43242	-1.58945	-1.55941	-1.77154	-1.30298	-1.14926	-1.00369	-1.2614	-1.07413
O43324	-0.584621	-0.666903	-0.732414	-0.548065	-1.20801	-0.964448	-1.24801	-1.21262
O43390	1.23886	1.20664	1.35601	1.24278	1.06163	0.957829	1.07096	0.993357
O43399	-1.72446	-1.70645	-1.27722	-1.22484	-2.25454	-2.2986	-2.16864	-1.83667
O43504	-3.06021	-3.11331	-2.99715	-2.98646	#N/A	#N/A	#N/A	#N/A
O43681	-3.65299	-3.89668	-3.72106	-3.41893	#N/A	#N/A	#N/A	#N/A
O43707	4.29381	4.10803	4.18363	4.1293	4.42935	4.18327	4.23004	4.15715
O43809	-5.39679	-4.0785	-5.48158	-5.56178	-4.16426	-5.22633	-3.8463	-4.89215
O43813	#N/A	#N/A	#N/A	#N/A	-1.13385	-1.52563	-0.728069	-1.21447
O43852	#N/A	#N/A	#N/A	#N/A	-5.69872	-4.65459	-4.8883	-4.83916
O60256	#N/A	#N/A	#N/A	#N/A	-5.43246	-4.7542	-4.61045	-5.16327
O60437	-1.96667	-2.14568	-2.22133	-1.6872	-2.91696	-2.89441	-2.72023	-2.54457
O60506	2.79625	2.70774	2.55776	2.56112	3.0544	2.96989	2.86397	2.72588
O60610	-2.18101	-1.88508	-1.79227	-1.78199	-2.46143	-2.57681	-2.33414	-2.42019
O60664	-1.61631	-1.82026	-1.55739	-1.50204	-1.26859	-1.36611	-1.40001	-1.26351
O60716	-0.245178	-0.197077	0.0933895	0.296682	-0.524834	-0.467616	-0.169584	0.0836544
O60832	#N/A	#N/A	#N/A	#N/A	-3.10524	-3.12404	-2.86346	-3.4945
O60888	-1.89689	-1.74176	-1.55203	-1.59085	-0.920536	-1.20346	-0.838079	-0.779594
O75347	0.186867	0.233984	-0.0105057	-0.0284462	1.51573	1.55155	1.19846	1.06574
O75367	0.743835	0.595194	1.11848	1.17899	1.52191	1.45112	1.87934	1.84603
O75368	-0.750134	-0.941435	-0.43063	-0.339943	-1.52464	-1.84157	-1.27858	-1.35776
O75369	4.31324	4.46707	4.26264	4.46933	4.45789	4.51965	4.32352	4.47511
O75390	-0.717064	-0.67038	-0.755058	-0.688976	-0.961287	-0.920247	-1.18801	-1.32362
O75475	#N/A	#N/A	#N/A	#N/A	-1.93188	-1.55274	-1.70175	-1.71552
O75531	1.22232	1.42591	1.21444	1.5445	1.77299	2.02508	1.87825	2.06956
O75533	-0.60643	-0.550858	-0.762068	-0.666937	-0.992785	-1.04678	-1.28613	-1.269
O75607	-1.49013	-1.64337	-1.55771	-1.58194	-1.01996	-1.15713	-1.41979	-1.21191
O75643	-3.21966	-2.94212	-3.31359	-3.06262	-3.43624	-3.30112	-3.63253	-3.61873
O75781	-1.75924	-1.80665	-2.08113	-1.81503	-0.99202	-0.965041	-0.917055	-1.09548
O75828	#N/A	#N/A	#N/A	#N/A	0.97336	0.88556	1.09802	0.675915
O75874	0.88246	0.822624	1.20166	1.61471	0.861042	0.695138	1.04354	1.25314
O75937	#N/A	#N/A	#N/A	#N/A	-0.238827	-0.44259	-0.542467	-0.519108
O75947	0.883814	0.923349	0.791777	1.232	1.11308	1.06441	0.910992	1.30029
O75955	-1.84751	-2.26098	-1.02489	-1.28517	-2.31234	-2.78895	-1.78216	-2.01049
O76003	-3.63558	-3.1797	-3.95201	-3.45768	#N/A	#N/A	#N/A	#N/A
O94806	-0.93256	-0.634327	-0.42779	-0.143642	#N/A	#N/A	#N/A	#N/A
O94903	-3.15968	-3.57701	-2.51731	-2.9529	-3.4155	-3.49207	-3.08032	-2.95257
O94905	#N/A	#N/A	#N/A	#N/A	-0.748623	-0.825326	-0.558704	-0.316919
O95139	#N/A	#N/A	#N/A	#N/A	-4.97929	-4.44473	-4.88848	-4.89622
O95292	-0.112709	-0.0967522	-0.228437	-0.352465	0.42165	0.570048	0.568764	0.309708
O95336	-0.0215836	-0.170197	0.0893631	0.322525	-0.383192	-0.516482	0.023468	0.142435
O95372	-1.56337	-1.66501	-1.59704	-1.51139	-3.69184	-3.94553	-4.02833	-3.5266
O95399	2.57017	2.82605	2.81142	3.27979	4.19145	4.3721	4.30913	4.75519
O95433	-2.33669	-2.12793	-2.09691	-3.19823	-1.91081	-2.06406	-1.93467	-2.56233
O95573	-0.900703	-0.681608	-0.597372	-0.398754	-0.795578	-0.688117	-0.720364	-0.596792
O95831	-2.38999	-2.27901	-2.31511	-2.41337	#N/A	#N/A	#N/A	#N/A
O95861	-3.73067	-4.10564	-3.58947	-4.19558	-2.39074	-2.48982	-2.19985	-3.0229
O95881	-1.09628	-1.30584	-1.31332	-1.18826	-2.026	-2.12899	-2.10282	-2.33469
O95994	0.592199	0.886778	1.7316	2.09517	0.388929	0.702001	1.5085	1.88147
P00338	5.145	5.52049	5.39847	5.4999	5.35807	5.6731	5.63905	5.65416
P00367	-1.12103	-0.759941	-0.912004	-0.801884	#N/A	#N/A	#N/A	#N/A
P00387	-2.98455	-2.66682	-2.81299	-2.76293	-2.804	-2.79676	-2.6099	-2.55236
P00403	1.34802	1.57457	1.58702	1.66899	0.186508	0.317851	0.197018	0.390062
P00441	2.98607	2.90871	3.11706	3.05242	3.06823	2.91511	3.19629	3.02648
P00492	-3.44259	-3.08721	-3.29463	-3.10248	-1.38226	-1.41076	-1.61236	-1.1965
P00505	-0.540894	-0.194799	-0.376112	-0.317022	-1.32135	-1.45502	-1.61673	-1.45193
P00558	6.73421	7.03366	7.32368	7.63026	7.09102	7.33123	7.58205	7.86331
P00568	-1.5027	-1.41652	-1.34296	-0.798765	-1.2952	-0.99517	-1.03815	-0.618015
P00750	-4.62573	-4.29555	-3.63671	-2.55973	-3.38818	-3.79917	-3.15446	-1.71424
P00966	1.98233	1.98705	2.59578	2.92081	1.99521	2.00406	2.62487	2.9975
P01023	-3.22274	-3.01159	-2.81274	-2.2969	#N/A	#N/A	#N/A	#N/A
P01040	-1.15125	-1.53223	-0.0105057	-0.0211582	#N/A	#N/A	#N/A	#N/A
P01116	-2.52833	-2.41847	-1.81297	-1.76265	#N/A	#N/A	#N/A	#N/A
P02545	4.33516	4.39169	4.52302	4.41334	4.74122	4.69627	4.93671	4.79831
P02786	0.922613	1.26328	1.03633	1.37132	0.982407	1.22828	1.07414	1.34456
P02794	1.62851	1.86641	2.63972	3.05889	1.42532	1.6382	2.48819	2.85345
P04040	-4.96635	-4.31034	-4.65348	-4.36208	-5.19415	-4.55655	-4.96706	-5.27555
P04062	#N/A	#N/A	#N/A	#N/A	-5.16646	-4.27679	-3.60644	-4.02031
P04075	6.92221	7.15957	7.18408	7.24587	7.37569	7.53763	7.59449	7.53083
P04080	1.88512	1.71914	2.58176	2.64556	1.35261	1.19504	2.18397	2.13999
P04083	6.65224	5.81799	6.71472	7.42245	6.78904	5.90099	6.76813	7.37671
P04179	0.0210972	0.0805511	0.557219	0.887224	-0.18507	-0.107703	0.451813	0.51792
P04181	-1.324	-1.73826	-2.25148	-1.83568	-0.068325	-0.0502462	-0.733004	-1.04016
P04406	8.09511	7.98334	8.21411	8.00816	8.41835	8.24248	8.63072	8.20459
P04439	2.27603	2.3641	3.29899	3.13981	1.6887	1.65524	2.56901	2.34013
P04632	0.881626	0.578287	1.26487	1.18766	0.821106	0.366382	0.987818	0.867432
P04792	1.62759	2.59144	2.40801	3.45426	1.28735	2.10467	1.88042	2.86689
P04843	0.510431	0.544775	0.899916	0.953527	-0.442863	-0.573657	-0.233473	-0.401205
P04844	-2.67979	-2.84071	-2.70879	-2.02828	-1.64972	-1.83372	-1.63315	-1.82173
P05023	2.22249	2.39783	2.48444	2.87723	1.31117	1.38675	1.52205	1.77327
P05026	-2.37763	-2.18048	-1.85819	-1.18784	-3.93149	-3.90513	-3.51049	-2.9139
P05109	2.51109	1.39614	5.06855	3.05076	3.77268	2.66389	6.18469	4.09563
P05141	3.78603	3.88889	3.62489	3.80411	4.22222	4.26862	3.95063	3.98123
P05386	2.74054	2.77785	2.51121	2.34102	3.08057	3.038	2.71863	2.57792
P05387	3.17616	3.19393	3.08965	2.97937	3.37989	3.29096	3.23859	3.04102
P05388	2.94127	2.92382	2.70149	2.59959	2.6954	2.57682	2.28322	2.04645
P05455	0.770397	0.773903	0.863659	0.600746	1.12863	1.02587	1.07491	0.821779
P05556	-2.08362	-1.96495	-1.42783	-1.5423	-1.69308	-1.93227	-1.41854	-1.49329
P05783	5.84651	5.81234	5.51943	4.7752	5.89689	5.7945	5.60112	4.7766
P06132	-4.66023	-4.8012	-5.05737	-4.28164	#N/A	#N/A	#N/A	#N/A
P06454	2.5759	2.64944	2.26359	2.52747	4.61259	4.58812	4.20086	4.39859
P06576	3.75387	4.071	3.99151	4.01482	3.65908	3.87408	3.80653	3.86862
P06702	3.04674	2.35571	5.32636	3.63683	3.5253	2.74383	5.74166	3.96674
P06703	6.26313	5.98838	7.1647	7.10733	7.45475	7.06966	8.35599	8.18903
P06733	8.40228	8.3983	8.36826	8.40392	9.12029	9.05449	9.09371	9.03892
P06737	-1.07829	-1.2437	-1.24173	-1.02438	-3.97874	-3.28596	-3.28298	-3.24926
P06744	4.3677	4.22035	4.8397	4.3783	4.99309	4.79558	5.35157	4.89721
P06748	5.76013	5.89175	5.40922	5.23008	8.11704	8.1942	7.77657	7.35089
P06753	2.84768	2.64912	2.72224	2.80879	2.9894	2.65193	2.65567	2.61275
P07099	-0.724367	-1.10222	-0.317589	-0.777002	-0.740332	-1.35616	-0.499308	-0.937637
P07108	3.80989	3.82418	4.19835	4.01644	3.46403	3.37653	3.84861	3.62324
P07195	3.8236	4.12303	3.64124	3.76841	4.91104	5.07993	4.6384	4.69347
P07205	0.0823288	0.222324	0.524538	0.877283	0.253731	0.32326	0.610226	0.768126
P07237	5.30556	5.45298	5.57421	5.69455	5.72581	5.77419	6.03521	6.00335
P07305	0.414484	0.418119	1.24706	1.36441	2.88652	2.99399	3.73075	3.69062
P07339	4.31695	4.41357	5.42961	5.11635	4.20341	4.17888	5.30185	4.86428
P07355	7.62455	7.52308	7.70238	7.89178	7.8125	7.66004	7.83268	7.95651
P07384	-0.759722	-0.655161	-0.770229	-0.440956	-0.814314	-1.03639	-0.962303	-0.837414
P07437	5.01811	4.85151	4.27734	4.14519	5.03146	4.80788	4.2748	4.03572
P07602	-1.49544	-1.23171	-0.924231	-1.27878	-0.363319	-0.37814	0.348307	-0.423418
P07737	4.63074	4.91449	4.5743	4.45272	4.73864	4.8752	4.6497	4.40538
P07741	0.386936	0.369272	0.57353	0.507259	0.962706	0.945085	1.06713	1.05364
P07814	-0.366375	-0.563932	-0.396734	-0.396484	-1.66273	-1.9554	-1.36601	-1.73069
P07858	#N/A	#N/A	#N/A	#N/A	-1.86638	-1.99379	-1.47676	-1.81
P07900	6.88918	6.92307	6.45623	6.43897	7.33669	7.26429	6.83171	6.76811
P07910	4.51835	4.56471	4.58003	4.43248	4.862	4.77272	4.79741	4.64047
P07954	0.293732	-0.00261879	0.0105057	-0.154333	0.298014	0.108935	-0.10005	-0.208143
P08133	-0.628925	-0.504881	-0.735558	-0.508234	0.623642	0.562404	0.49605	0.392822
P08174	1.19687	1.06777	1.45808	1.20129	0.783102	0.807637	1.2495	0.953573
P08195	1.98162	2.09171	1.87884	2.06329	2.17377	2.2064	1.96928	2.16031
P08238	5.63021	5.54135	5.56026	5.28291	5.55679	5.38193	5.44732	5.10329
P08254	-1.35132	-1.29449	-1.65752	-1.31277	#N/A	#N/A	#N/A	#N/A
P08397	-3.21882	-3.0029	-3.24809	-3.44938	-2.70526	-2.24691	-3.2002	-2.99975
P08581	-1.81974	-1.94641	-2.05945	-1.95506	#N/A	#N/A	#N/A	#N/A
P08621	#N/A	#N/A	#N/A	#N/A	-2.95752	-3.12372	-3.80018	-3.44467
P08670	4.40098	5.65926	4.06658	4.45313	4.42726	5.63809	4.05122	4.3713
P08708	1.8493	1.88301	1.71225	1.66047	2.41218	2.2725	2.23306	2.14721
P08758	3.3805	3.82656	3.73409	3.93331	3.4946	3.85994	3.81231	3.86222
P08865	3.12197	3.11647	2.98004	2.8834	4.1347	4.07959	3.94621	3.78004
P09012	-0.519558	-0.562462	-0.431707	-0.439274	-0.626268	-0.876245	-0.628988	-0.73765
P09104	-1.92901	-2.02531	-1.38851	-0.892067	-1.87382	-1.66148	-0.825565	-0.526249
P09211	6.10931	6.35985	6.67201	6.68126	5.87972	6.06002	6.43707	6.32188
P09382	3.04921	2.97447	2.5512	2.93745	2.91502	2.70767	2.25504	2.60379
P09429	3.58965	3.79877	3.31128	3.40491	2.82933	2.96545	2.47949	2.51683
P09496	-1.36997	-1.03588	-1.40406	-0.915392	#N/A	#N/A	#N/A	#N/A
P09497	0.463398	0.421688	0.498169	0.46332	1.49512	1.25769	1.4189	1.34516
P09543	-4.34443	-4.03145	-3.93123	-3.97775	#N/A	#N/A	#N/A	#N/A
P09619	0.820551	1.0084	1.18129	1.20578	#N/A	#N/A	#N/A	#N/A
P09651	4.30745	4.24097	3.69494	3.35449	4.24994	4.0681	3.53559	3.18576
P09758	-1.42981	-1.73395	-1.18143	-0.988401	-0.17293	-0.707065	-0.233315	-0.0271626
P09874	0.443855	0.211313	-0.166174	-0.0540314	-0.980255	-1.30594	-1.72438	-1.7279
P09960	-2.12415	-2.09221	-1.75099	-1.72209	-0.952213	-1.08526	-0.660694	-0.869455
P09972	2.58464	2.69468	2.54174	2.65236	2.55161	2.54025	2.52624	2.6296
P0DMV9	4.22953	4.11356	4.83122	4.90547	4.16257	3.87495	4.58842	4.55659
P0DP25	5.48005	5.46449	5.5193	5.68481	5.48861	5.4158	5.46255	5.5364
P0DPI2	-2.31515	-2.17781	-2.18141	-1.94859	-1.4672	-1.5904	-1.40019	-1.40686
P10412	1.60481	1.50788	1.3677	1.70044	6.93542	6.79033	6.67369	6.60495
P10515	-3.2894	-3.39945	-3.17273	-3.48541	#N/A	#N/A	#N/A	#N/A
P10599	3.23871	3.33108	3.21552	2.96885	3.40747	3.4205	3.28037	3.04548
P10606	1.15792	1.20126	1.16718	1.36508	1.58909	1.56915	1.58776	1.72023
P10768	-0.435238	-0.403271	-0.15407	-0.520929	0.180796	0.138867	0.145393	0.103096
P10809	5.88855	6.02132	5.62545	5.71305	5.98062	6.05481	5.65322	5.68012
P11021	6.09492	6.29993	6.4353	6.81396	6.10575	6.26429	6.41989	6.76264
P11142	5.88903	5.99318	5.76739	5.76363	5.75156	5.77519	5.54338	5.4534
P11166	2.41783	3.01579	3.37187	3.48405	2.44668	3.07926	3.48475	3.56745
P11172	#N/A	#N/A	#N/A	#N/A	-4.36902	-4.16297	-4.80221	-4.03452
P11177	#N/A	#N/A	#N/A	#N/A	-1.87273	-1.94881	-1.99421	-1.99323
P11216	0.114073	-0.197458	0.110729	-0.122791	-0.199585	-0.613322	-0.187717	-0.629837
P11279	#N/A	#N/A	#N/A	#N/A	2.40306	1.8799	3.05167	2.52932
P11387	-1.51461	-1.63525	-1.8513	-1.80578	-2.01669	-2.23523	-2.29278	-2.28366
P11413	0.981499	1.26882	0.666834	0.938871	1.00708	1.07332	0.552725	0.783966
P11586	1.13761	0.93716	0.703192	0.884279	1.61235	1.47995	1.23685	1.32882
P11684	-1.98336	-4.26923	-2.3774	-2.28913	-1.91008	-2.48504	-2.25451	-2.12751
P11766	#N/A	#N/A	#N/A	#N/A	-1.02499	-1.08049	-0.933357	-1.0451
P11940	1.94408	2.06076	1.66266	1.76414	1.55815	1.51594	1.24392	1.28881
P12004	0.0291939	0.181692	-0.317316	-0.0392342	-0.357882	-0.332294	-0.489405	-9.15527e-05
P12236	0.152258	0.155441	-0.0590611	-0.00392532	-0.6394	-0.656407	-0.921785	-0.801888
P12268	-0.570292	-0.806143	-1.51416	-1.15513	0.412506	0.35439	0.144293	-0.0272255
P12270	-4.88129	-5.32467	-4.60395	-4.4856	#N/A	#N/A	#N/A	#N/A
P12277	1.06195	1.6058	0.879789	1.33585	1.46795	1.82888	1.05038	1.52551
P12814	0.490993	0.371887	0.103304	0.0316849	0.824743	0.782563	0.869232	0.682735
P12956	3.83288	3.99777	3.84297	3.782	3.71957	3.80992	3.61658	3.55581
P13010	3.34028	3.54448	3.29936	3.39342	3.31512	3.43897	3.18333	3.20492
P13073	1.0223	0.978865	1.02576	1.35043	-0.477818	-0.365933	-0.280237	-0.0777531
P13473	-3.44104	-3.30227	-2.58084	-2.99133	-3.31778	-3.9644	-2.72764	-3.13488
P13489	-1.69769	-1.52693	-1.20582	-1.30326	-1.83284	-1.75831	-1.61911	-2.02091
P13639	5.58393	5.69476	5.27441	5.33107	5.83196	5.84651	5.48919	5.4719
P13667	1.09829	1.25519	1.27084	1.67366	0.899197	1.19717	1.20137	1.43453
P13674	-2.1305	-2.23515	-1.84824	-1.90974	-1.87079	-1.98839	-1.43821	-1.60124
P13693	0.628599	0.574684	0.279314	0.231647	0.711899	0.625297	0.250328	0.0973148
P13796	-0.585644	-0.41498	-0.659864	-0.521523	-0.661758	-0.551459	-0.466341	-0.501104
P13797	1.51789	1.42816	1.56873	1.54488	1.12528	1.06033	1.10891	1.20145
P13804	1.13764	0.99399	1.15603	1.33893	0.788429	0.661218	0.77453	0.853811
P13807	-5.64266	-5.2993	-5.39668	-5.51159	#N/A	#N/A	#N/A	#N/A
P14174	4.06257	4.39115	5.59218	4.74045	3.89708	4.14801	5.30975	4.41539
P14314	2.41442	2.44279	2.58383	2.83083	2.87922	2.857	2.91863	3.16086
P14324	0.176495	0.082119	0.438047	0.407913	0.634132	0.381597	0.810396	0.63002
P14406	0.371513	0.714336	0.961954	1.0796	0.159142	0.337152	0.555027	0.602236
P14550	-0.579433	-0.652657	-0.474503	-0.419609	-0.551666	-0.779691	-0.495777	-0.312645
P14618	8.09455	8.20024	8.40814	8.36075	8.473	8.47284	8.74864	8.72223
P14625	4.82022	4.76908	5.12887	5.18484	5.04153	4.87358	5.293	5.25542
P14854	#N/A	#N/A	#N/A	#N/A	-1.86558	-1.77325	-1.85073	-1.29812
P14866	1.22393	1.14295	1.31858	1.19496	3.0201	2.8752	2.89229	2.69664
P14868	-1.64309	-1.39814	-1.81251	-1.64052	0.722837	0.52872	0.632067	0.61351
P14923	2.22589	2.14205	2.34887	2.56252	1.83409	1.71383	1.91993	2.09243
P15311	3.58137	3.76884	3.6739	3.83349	4.03282	4.11162	4.08659	4.17689
P15531	#N/A	#N/A	#N/A	#N/A	-1.0184	-0.957814	-1.70397	-1.62782
P15559	1.72461	1.36786	1.83735	1.37401	2.15808	1.50672	2.15465	1.51361
P15880	3.0727	3.02763	2.88904	2.92263	3.16858	3.02483	2.83773	2.8073
P15924	-0.307314	-0.52363	-0.440758	-0.396484	-1.72505	-2.33188	-2.02049	-1.71014
P15941	-1.96796	-2.91557	-1.61479	-2.21966	#N/A	#N/A	#N/A	#N/A
P16104	0.213379	0.311678	0.403397	0.325222	-0.354082	-0.26158	-0.482021	-0.384605
P16144	-0.0551949	0.555099	0.0356903	0.496363	-0.757614	-0.083581	-0.459167	0.00847435
P16152	0.693741	0.59049	0.842894	0.934626	0.539537	0.440312	0.520006	0.540585
P16401	4.82652	4.92772	4.58852	4.88725	4.75983	4.76714	4.44977	4.69162
P16402	-2.14009	-2.37934	-2.4503	-2.74283	#N/A	#N/A	#N/A	#N/A
P16403	5.03221	5.00535	4.838	4.89972	1.26203	1.22805	0.789469	0.981348
P16930	-3.041	-3.15398	-3.8512	-3.1935	-5.19647	-3.93683	-3.59341	-3.86507
P16949	1.49845	1.40699	0.771179	0.687431	1.55317	1.26806	0.657274	0.525188
P17066	0.658175	0.751434	0.623558	0.60347	-0.598358	-0.520928	-0.684505	-0.842686
P17096	0.132282	-0.203934	-0.964949	-0.621828	0.710623	0.359616	-0.286654	-0.0117378
P17174	-0.701548	-0.228891	-0.794992	-0.432379	0.654364	0.712399	0.215357	0.297926
P17301	-2.04152	-2.25388	-1.45823	-1.45764	-0.773602	-0.879935	-0.638533	-0.654449
P17480	-3.49192	-3.2135	-3.16234	-3.30698	#N/A	#N/A	#N/A	#N/A
P17655	#N/A	#N/A	#N/A	#N/A	-3.02817	-3.52854	-3.53622	-3.11114
P17844	2.29908	2.39582	2.16977	2.28644	1.54296	1.4598	1.2372	1.29115
P17858	#N/A	#N/A	#N/A	#N/A	-1.1405	-0.852866	-0.858892	-0.384045
P17931	#N/A	#N/A	#N/A	#N/A	-1.75629	-2.58165	-1.46828	-2.13774
P17980	-4.46049	-4.18349	-3.86639	-4.33458	-1.78381	-1.92731	-2.18549	-2.01668
P17987	2.29526	2.27992	2.01025	1.99078	2.51649	2.46719	2.12744	2.1771
P18077	0.0286369	-0.00434685	0.10195	0.359825	-1.28672	-1.42597	-1.42247	-1.17223
P18124	1.34306	1.33746	1.23691	1.16046	1.15438	1.01287	1.03697	0.928579
P18206	-1.78943	-1.68074	-1.96067	-1.65756	-0.880096	-0.953212	-1.05056	-1.02423
P18621	2.50809	2.47773	2.25296	2.24444	2.96214	2.80632	2.6207	2.50509
P18669	4.03691	4.44796	4.0997	4.31735	4.14266	4.46648	4.1083	4.29932
P18754	#N/A	#N/A	#N/A	#N/A	-1.52743	-1.59088	-1.45527	-1.43608
P19105	0.845495	1.07826	1.16491	1.26011	1.82003	1.96788	2.02889	2.06566
P19338	5.12006	5.14798	4.86425	4.75547	5.2593	5.2433	4.99574	4.78392
P19971	#N/A	#N/A	#N/A	#N/A	-2.82053	-4.68106	-3.0085	-3.74922
P20042	-3.04667	-2.80928	-3.25453	-2.86552	#N/A	#N/A	#N/A	#N/A
P20290	-2.54306	-3.01282	-4.01491	-2.86823	-0.860994	-0.943816	-0.965733	-1.31388
P20591	-3.74782	-4.5361	-2.45691	-3.74837	-3.58668	-3.66661	-2.58499	-3.41721
P20618	-2.74572	-2.78861	-2.94102	-2.59746	0.0827389	0.182202	0.0947666	0.0658836
P20674	0.000795364	0.175129	0.281231	0.485039	0.100441	0.163091	0.380234	0.508762
P20700	0.954924	1.00146	1.02822	0.924717	0.714985	0.6755	0.602011	0.483089
P20810	0.264795	0.0926647	1.05205	0.81526	0.608932	0.356246	1.53814	1.19632
P20962	-0.197027	-0.112003	0.202482	0.303452	0.689877	0.657094	0.96414	1.13675
P21281	#N/A	#N/A	#N/A	#N/A	-3.99926	-4.65315	-5.67039	-4.11433
P21333	2.6	2.62094	2.37447	2.52699	2.29716	2.33956	1.99929	2.16031
P21399	#N/A	#N/A	#N/A	#N/A	-2.88285	-3.12696	-3.60982	-2.62656
P21796	1.2377	1.1014	1.21503	1.28588	1.23924	1.04408	1.16494	1.19353
P21912	#N/A	#N/A	#N/A	#N/A	-0.683586	-0.806153	-0.56539	-0.447149
P21926	-1.29848	-0.892614	-0.97035	-0.410334	-0.0428925	0.176021	0.107935	0.544334
P21964	#N/A	#N/A	#N/A	#N/A	-2.15743	-2.34564	-2.33749	-2.05503
P22061	-0.934513	-0.860479	-0.773209	-0.811523	-0.303865	-0.270507	-0.293264	-0.462795
P22087	-0.823957	-0.891014	-1.17196	-0.951035	-0.0516987	-0.11263	-0.157623	-0.258127
P22102	-1.16495	-1.2269	-1.93843	-1.85981	-1.72473	-1.93851	-2.42187	-2.35982
P22234	2.27415	2.27773	1.96123	1.93015	1.50328	1.6428	1.35744	1.32952
P22307	#N/A	#N/A	#N/A	#N/A	-3.04255	-3.42557	-4.79907	-3.69401
P22314	3.08822	3.03792	3.24664	3.22109	3.25677	3.15998	3.43962	3.28737
P22392	5.26778	5.47263	5.23856	5.13329	5.46191	5.58635	5.2666	5.13903
P22570	-1.78866	-1.65318	-2.09697	-1.71595	-2.96906	-3.65223	-4.20917	-3.07542
P22626	6.15421	6.16932	5.92359	5.75485	6.28513	6.24957	6.01623	5.77709
P22695	-0.833445	-1.06568	-0.812122	-0.695433	-0.389877	-0.321685	-0.250742	-0.220604
P23246	2.76833	2.75741	2.69937	2.6144	2.21735	2.11917	2.13775	1.91256
P23284	4.73342	4.93578	5.21956	5.11197	5.07293	5.18461	5.50001	5.38278
P23381	0.807266	0.831518	0.998947	1.07257	0.0530968	-0.00118732	0.361572	0.363262
P23396	3.15219	3.12622	2.93929	2.93051	3.15931	3.09102	2.912	2.82594
P23526	2.76616	2.89541	2.77088	2.61945	2.85707	2.87453	2.788	2.61345
P23528	5.30037	5.57247	4.97389	5.00445	5.23578	5.42844	4.88132	4.76989
P24534	2.73526	3.01981	2.36293	2.22198	2.14844	2.36139	1.80418	1.72367
P24539	#N/A	#N/A	#N/A	#N/A	-4.09356	-3.8561	-3.3338	-3.42556
P24752	-3.8907	-3.52395	-3.70097	-3.57936	-2.02869	-2.39213	-2.20166	-2.69377
P25205	-2.99294	-2.54299	-3.76535	-3.3962	-0.780197	-0.863788	-1.04176	-0.991037
P25398	1.378	1.34661	1.1589	1.11074	2.13985	2.04431	1.8259	1.79593
P25685	-3.23205	-2.98883	-3.42287	-2.97922	-3.31542	-3.36106	-3.31956	-3.62978
P25705	3.17591	3.43521	3.14281	3.30126	2.9803	3.08745	2.88022	2.99757
P25786	0.169844	0.24247	0.134436	0.00392532	-0.337658	-0.444493	-0.642115	-0.752979
P25787	-0.173124	0.00261879	-0.307386	-0.290497	-1.06608	-1.10083	-1.48461	-1.65044
P25789	-0.782413	-0.683523	-0.885975	-1.05053	-0.513092	-0.547986	-0.92576	-1.04877
P25815	-1.1209	-2.04904	-0.320763	-1.65454	-0.862392	-1.89237	0.11775	-1.35083
P26038	3.08334	3.00823	3.04472	3.37256	3.69515	3.51604	3.64484	3.94292
P26196	-2.48703	-1.9092	-2.18749	-2.03529	-1.55028	-1.24682	-1.68842	-1.49319
P26368	-2.26491	-2.39293	-1.95784	-2.81462	-1.29291	-1.52395	-1.42642	-1.91346
P26373	0.712172	0.695627	1.02976	0.646259	1.02189	1.03517	1.23499	0.802979
P26583	#N/A	#N/A	#N/A	#N/A	-1.21744	-1.38308	-1.05969	-1.11981
P26599	1.80746	1.76019	1.77011	1.61061	2.1773	2.12936	2.30199	1.92328
P26640	-0.716316	-0.814631	-0.904093	-0.984852	-1.6101	-1.71543	-1.90554	-1.99321
P26641	3.7766	3.95605	3.56521	3.6522	3.35828	3.4619	3.00553	2.94738
P26885	-2.24366	-1.80209	-1.57934	-1.39703	-2.6393	-2.60868	-2.5068	-1.81677
P27348	1.2886	1.58259	1.13936	1.21335	1.1629	1.294	1.07222	1.04397
P27635	1.77171	1.75556	1.65806	1.57767	2.28288	2.17777	2.04453	1.83874
P27695	0.768829	0.776306	0.708406	0.598974	0.698103	0.60963	0.575583	0.437416
P27797	3.33562	3.22794	3.83963	3.78009	3.1959	3.06188	3.64609	3.56367
P27816	1.30587	1.3938	1.61005	1.51342	-0.44878	-0.690963	-0.129177	-0.312113
P27824	4.83712	4.93466	4.98293	5.31596	4.69941	4.74185	4.8208	5.07826
P28066	-0.0381165	-0.0269337	-0.238094	-0.0126553	0.71619	0.605235	0.514858	0.388796
P28070	#N/A	#N/A	#N/A	#N/A	-4.68511	-5.04727	-4.57941	-4.94634
P28482	-2.56862	-2.76611	-2.47075	-2.26658	-1.80339	-2.0583	-1.88305	-2.0581
P28838	#N/A	#N/A	#N/A	#N/A	-2.46537	-2.7697	-2.71596	-3.06199
P29034	3.71099	3.76411	3.85257	3.9104	4.1512	4.04642	4.10308	4.11708
P29401	3.61529	3.76625	3.90291	3.90015	3.69587	3.69326	3.84443	3.79462
P29508	1.80941	0.51107	2.79978	1.36574	2.67143	1.60835	3.39854	2.11867
P29692	2.59399	2.65239	2.25734	2.22733	2.57413	2.56113	2.16171	2.13622
P29966	-1.00621	-1.45808	-1.21966	-1.063	-1.64773	-1.54768	-1.82389	-1.61894
P30040	0.537697	0.439592	0.817499	0.878145	0.883663	0.677859	1.08744	1.02353
P30041	3.92015	3.63013	4.24676	3.72662	4.36567	3.99212	4.5816	4.07746
P30043	1.51634	1.09329	1.41939	1.22438	1.18909	0.67199	1.10275	0.793486
P30044	4.04102	4.06035	4.85219	4.9832	3.78038	3.7802	4.59489	4.68046
P30046	-1.52212	-1.32383	-1.27464	-1.44496	-1.17883	-1.01176	-0.946455	-1.37215
P30048	0.153076	0.0668182	-0.134466	0.039547	-1.53721	-1.65516	-1.74419	-1.63753
P30049	-1.4559	-1.45272	-1.98723	-1.28168	0.648235	0.64889	0.421295	0.505783
P30050	3.35268	3.46572	3.50373	3.3312	3.47158	3.49315	3.42055	3.19965
P30084	-1.50668	-1.54257	-1.72829	-1.58582	-1.77903	-1.86122	-1.86735	-1.62525
P30085	-0.977839	-1.35319	-0.683605	-0.681225	-0.44376	-0.711343	-0.0887928	-0.380205
P30086	2.35001	2.235	3.02601	2.47615	2.89867	2.6529	3.46671	2.79947
P30101	5.78044	5.82245	6.3853	6.38626	6.22354	6.18689	6.74765	6.69341
P30153	0.429834	0.201603	0.256674	0.236917	0.797665	0.560838	0.706736	0.517191
P30419	#N/A	#N/A	#N/A	#N/A	-2.51924	-2.5853	-2.41399	-2.47783
P30536	-5.70029	-5.10095	-5.00521	-5.16694	#N/A	#N/A	#N/A	#N/A
P30566	#N/A	#N/A	#N/A	#N/A	-3.83063	-3.10439	-4.19561	-3.83919
P30740	1.99991	1.72769	2.38077	2.59093	1.37972	0.942174	1.63272	1.86593
P30838	2.23268	2.6953	3.09093	3.68711	2.25031	2.64611	3.14418	3.6553
P31040	-4.28441	-3.68636	-3.52847	-4.2893	-1.73289	-1.68843	-1.85253	-1.84134
P31151	-2.76387	-3.53221	-1.26206	-2.80491	#N/A	#N/A	#N/A	#N/A
P31153	0.125475	0.274395	-0.0599709	-0.0725269	0.3533	0.2427	0.337595	0.0759907
P31327	1.9626	0.908663	3.26733	1.26742	2.49079	1.15122	3.84932	1.46186
P31930	0.915371	0.982559	0.952332	1.02588	1.20454	1.25504	1.19849	1.25543
P31939	2.16992	2.3713	2.25349	2.23788	1.78529	1.90096	1.65169	1.63394
P31942	-0.587009	-0.590639	-0.770601	-0.450336	0.142647	0.191504	0.202608	0.0197163
P31943	2.9633	2.9253	2.89609	2.95878	2.66373	2.66139	2.61983	2.61445
P31946	0.58058	0.509348	0.766102	0.261374	-0.932346	-1.15808	-0.669161	-1.32979
P31947	4.26534	4.10013	4.34204	4.12934	5.12902	5.0417	5.20883	4.93443
P31948	3.24927	3.5011	3.13124	3.19124	3.9387	4.03989	3.64111	3.68328
P31949	2.97404	2.27555	3.57659	2.81252	2.92156	2.22383	3.16151	2.58857
P32119	2.03943	1.93764	1.83019	1.75484	3.01221	2.82438	2.74317	2.62035
P32969	-0.349985	-0.405993	-0.344475	-0.637064	0.67235	0.513881	0.532911	0.226084
P33240	-4.67157	-4.14065	-5.076	-3.89621	-4.34122	-4.11759	-5.50652	-4.5411
P33316	0.116854	0.233644	-0.429846	-0.289991	0.691273	0.787896	0.180649	0.240128
P33991	-0.743839	-0.683098	-1.63981	-1.28084	-0.396015	-0.28682	-1.29936	-0.903948
P34897	0.23628	-0.0243015	0.0136776	-0.098177	-0.275433	-0.461486	-0.494823	-0.462372
P34932	1.04167	1.12537	0.769218	0.930185	0.648518	0.655009	0.377634	0.395809
P34949	-1.68101	-1.3919	-0.665388	-0.899115	-0.937815	-0.96528	-0.459074	-0.490721
P35080	-1.59626	-1.31496	-1.84688	-1.78781	-1.82727	-1.78272	-2.10881	-2.16003
P35221	1.06429	0.852673	1.17763	1.36812	1.6465	1.38589	1.63694	1.889
P35232	1.93449	2.02504	1.8451	2.02613	1.84748	1.78283	1.76625	1.84201
P35244	-4.35196	-4.49884	-4.74811	-4.37932	#N/A	#N/A	#N/A	#N/A
P35268	0.128387	0.0604744	-0.142708	-0.29793	-0.92481	-1.04704	-1.55661	-1.71977
P35579	4.90207	5.07643	4.95024	5.14605	5.30119	5.41109	5.31509	5.42397
P35606	-2.33882	-2.56064	-2.32907	-2.17232	-1.16028	-1.22222	-1.06576	-0.793993
P35613	1.70431	2.17426	1.98064	2.15049	1.28449	1.67418	1.46776	1.57938
P35998	-1.2142	-1.27264	-1.39712	-1.34867	-1.31326	-1.32971	-1.25474	-1.35897
P36542	-3.40876	-3.67861	-3.85856	-3.3456	-3.52448	-3.67981	-4.06666	-3.27332
P36578	3.19266	3.20296	3.25763	2.92924	3.45548	3.3753	3.46469	3.12346
P36776	-2.43004	-2.37769	-2.64701	-2.09639	-1.96257	-2.28237	-2.33128	-2.03883
P36871	-0.323933	-0.550955	-0.153261	0.0443649	-1.19297	-1.2534	-0.47891	-0.558783
P36873	#N/A	#N/A	#N/A	#N/A	-1.71527	-1.81035	-2.23643	-2.35759
P36952	1.25726	0.97607	1.14729	0.892019	1.61885	1.1348	1.4731	1.15839
P37108	0.599081	0.683458	0.410799	0.158983	0.211943	0.206559	-0.0774784	-0.42952
P37802	4.08374	4.14324	4.44706	4.33387	3.95695	3.92692	4.25454	4.07025
P37837	1.85707	2.01438	2.1915	2.19774	1.64734	1.69309	1.93368	1.85136
P38117	0.134043	0.115976	0.200016	0.131641	1.48873	1.26695	1.57638	1.4423
P38159	2.3663	2.52445	2.48548	2.34997	1.16617	1.32574	1.49432	0.995453
P38606	-2.5894	-2.96074	-2.46139	-2.14477	-2.06146	-2.04302	-2.01455	-1.98051
P38646	3.67785	3.82404	3.73032	3.69787	3.6932	3.74446	3.64878	3.5647
P38919	-0.916384	-0.941944	-0.944937	-0.910204	-0.616203	-0.711841	-0.998714	-0.879807
P39019	3.34297	3.32812	3.2878	3.08298	2.98288	2.95215	2.86953	2.60248
P39023	1.92206	1.85326	1.85035	1.78224	1.74707	1.61713	1.88427	1.48419
P39656	-4.63248	-4.65178	-4.20067	-4.99401	#N/A	#N/A	#N/A	#N/A
P39687	0.959606	1.2395	1.17817	0.972116	0.63866	0.877931	1.01854	0.546772
P39748	#N/A	#N/A	#N/A	#N/A	-1.34281	-1.19271	-1.65952	-1.71233
P40121	-3.11548	-3.11302	-2.64952	-2.52749	-1.85064	-2.6646	-1.72572	-1.22691
P40199	-2.39444	-3.14915	-2.51619	-2.14452	-2.56157	-2.99425	-2.5063	-2.40318
P40227	2.25488	2.39557	2.04536	1.9555	2.35474	2.33305	1.97709	1.97277
P40261	-2.79867	-2.91232	-2.94606	-3.79752	#N/A	#N/A	#N/A	#N/A
P40429	2.92146	2.9672	2.72103	2.7671	2.91173	2.90076	2.76531	2.73051
P40616	-4.09742	-5.32533	-3.32214	-3.32696	-5.08951	-4.88672	-5.03179	-4.52335
P40925	2.67852	2.97363	2.54511	2.82326	2.69837	2.99109	2.44043	2.52025
P40926	4.07416	4.22255	4.09655	4.1694	4.32185	4.34902	4.16378	4.20638
P40939	1.71186	1.85231	1.82841	2.25485	2.18977	2.30894	2.31454	2.63485
P41250	-1.84263	-1.67435	-1.65422	-1.65179	-0.83604	-0.753909	-1.17461	-0.690739
P41567	#N/A	#N/A	#N/A	#N/A	-2.81801	-3.31268	-2.8056	-3.16842
P42025	-2.4142	-2.46559	-2.16121	-1.96339	-3.89274	-4.74899	-5.01227	-4.11294
P42126	#N/A	#N/A	#N/A	#N/A	-0.57835	-0.695785	-0.671421	-0.3566
P42166	-1.47383	-1.86007	-2.50019	-2.1406	-0.680321	-1.25714	-1.28443	-1.51855
P42330	-2.48949	-2.84723	-2.56015	-2.76649	-1.06539	-1.49777	-1.54799	-1.56231
P42677	-0.800312	-0.788973	-1.03105	-0.730545	-1.3814	-1.33996	-1.34539	-1.42549
P42704	-0.108721	-0.0162334	-0.545942	-0.306507	-0.413342	-0.446649	-0.965204	-0.724106
P42766	-0.5061	-0.465443	-0.494644	-0.492838	1.49614	1.38577	1.31389	1.19768
P43243	1.03184	1.01363	0.983772	0.973486	0.65942	0.603354	0.43601	0.501715
P43304	#N/A	#N/A	#N/A	#N/A	-2.76535	-3.1906	-2.76911	-2.68349
P43307	-0.548935	-0.477299	-0.341892	-0.193338	-2.56127	-2.55109	-2.44583	-2.40014
P43487	0.734987	1.23801	0.49719	0.679884	1.15045	1.50539	0.790251	0.815132
P43490	#N/A	#N/A	#N/A	#N/A	-2.47149	-2.51415	-2.23379	-2.37694
P43686	-0.358047	-0.243181	-0.469662	-0.435915	-0.0158405	0.0294237	-0.307835	-0.398533
P45880	-1.32628	-1.49427	-1.49364	-1.3167	0.355408	0.177421	0.426233	0.388468
P45974	-0.572149	-0.529743	-0.673134	-0.696659	-1.41619	-1.378	-1.54018	-1.58587
P46776	0.492367	0.32793	0.785929	0.444412	1.51165	1.3496	1.66782	1.36757
P46777	2.09409	2.13252	2.04234	1.86164	3.11144	2.83261	2.58217	2.71171
P46778	0.862909	0.872978	0.832438	0.952745	1.6932	1.54257	1.70396	1.69918
P46779	-0.190594	-0.34881	-0.27994	-0.295645	0.413374	0.341865	0.334114	0.380146
P46781	2.6086	2.63819	2.70261	2.40524	3.57838	3.48301	3.4945	3.25867
P46782	1.47724	1.42129	1.25198	1.23774	0.921318	0.915387	0.606279	0.57798
P46783	1.18946	1.3228	1.15675	0.942209	1.3096	1.33457	1.11391	0.858997
P46940	1.96231	1.82695	2.1831	2.33079	1.69523	1.579	1.93774	2.07814
P47756	-0.493645	-0.487394	-0.535683	-0.500614	0.193499	0.273484	0.208763	0.310598
P47895	-0.487497	-0.470854	-1.15791	-0.975882	0.629873	0.27871	0.040657	-0.128437
P47914	1.72064	1.7435	1.66592	1.57492	1.32124	1.21353	1.15523	0.974213
P47985	-2.11154	-2.23294	-2.84434	-2.02847	-2.00033	-2.0583	-2.41594	-2.20236
P48047	#N/A	#N/A	#N/A	#N/A	-2.09443	-2.03245	-1.82391	-1.89178
P48163	-2.69362	-4.1596	-3.57519	-4.27243	#N/A	#N/A	#N/A	#N/A
P48444	-3.79745	-4.81239	-3.47051	-4.24435	#N/A	#N/A	#N/A	#N/A
P48637	-1.74418	-1.65389	-1.4475	-1.09103	-1.52251	-1.29809	-1.10408	-0.824532
P48643	2.6567	2.73548	2.20769	2.31066	2.78693	2.74437	2.34785	2.37083
P49189	-1.6391	-1.79471	-1.57301	-1.38449	-0.697432	-0.939376	-0.699905	-0.637644
P49207	1.97621	1.87035	1.76557	1.61916	1.79047	1.52532	1.3673	1.14834
P49321	1.53852	1.74994	1.13642	1.39021	1.14168	1.33645	0.573404	0.702179
P49327	3.85343	3.7681	4.06097	3.97149	4.12089	3.95897	4.29522	4.10129
P49368	2.18549	2.23922	2.00879	2.0041	2.74637	2.72775	2.41289	2.42154
P49411	2.86181	3.00353	2.59482	2.75796	3.35458	3.45698	3.0471	3.12064
P49419	-2.70937	-3.16173	-2.46476	-2.48048	-2.84009	-3.19577	-2.2134	-2.61058
P49458	-0.796261	-0.718332	-0.810974	-1.03365	-0.945208	-0.891967	-1.01884	-1.20623
P49588	0.799452	0.742586	0.939386	1.06215	0.541504	0.512218	0.680531	0.747843
P49591	0.0506954	0.369221	0.199636	0.598337	-1.3784	-1.10214	-1.42968	-1.23065
P49643	#N/A	#N/A	#N/A	#N/A	-1.94449	-2.0549	-1.00521	-1.64352
P49720	#N/A	#N/A	#N/A	#N/A	-1.61047	-1.53899	-1.67796	-1.55867
P49748	-1.05154	-1.28967	-1.0181	-0.893089	-2.37617	-2.60094	-2.73262	-2.19807
P49755	-1.46827	-1.42639	-1.39404	-1.15351	-0.542265	-0.74705	-0.765039	-0.323893
P49773	0.12974	0.0324841	0.133972	0.190651	1.80237	1.67554	1.78489	1.66343
P49915	0.650015	1.01215	0.254177	0.331367	0.562769	0.946475	0.0735321	0.00914574
P50226	-0.0316544	0.0273552	1.35547	0.913425	0.55579	0.33479	1.35035	1.03537
P50395	2.8053	2.73029	2.65146	2.41625	2.9378	2.73973	2.67876	2.37213
P50454	2.4724	2.67541	2.65619	2.90471	2.80648	3.04473	3.09567	3.1815
P50502	1.95573	2.1604	2.15062	2.15131	#N/A	#N/A	#N/A	#N/A
P50552	-2.39062	-2.18569	-2.33199	-2.63681	-2.20783	-2.42534	-2.3227	-2.27942
P50895	0.0747967	0.00994492	0.455914	0.158489	0.29998	0.0340681	0.555763	0.323162
P50914	0.374718	0.400698	0.268009	0.275101	0.588268	0.514689	0.279303	0.0330334
P50990	2.09356	1.85819	2.0844	1.9983	0.454809	0.531079	0.24452	0.252647
P50991	1.08942	1.01783	0.706535	0.700928	1.78357	1.6787	1.48431	1.41803
P50995	-0.315847	-0.38714	-0.395681	0.440104	0.747089	0.712623	0.699553	1.21254
P51148	-1.58467	-1.98899	-1.52217	-1.93952	-2.2818	-2.69088	-2.03982	-2.31651
P51149	0.13818	0.279976	0.54092	0.470448	-0.0374622	0.0505533	0.260071	0.226555
P51572	-0.46442	-0.424559	-0.314692	-0.169748	1.8178	1.75093	2.00767	1.79349
P51648	-0.998581	-1.02612	-0.632782	-0.213083	-1.42434	-1.38155	-0.85681	-0.641373
P51665	-3.82762	-3.60473	-3.13163	-3.41576	-1.76934	-1.75755	-1.75547	-1.74804
P51858	2.89382	2.67312	3.24687	3.04968	2.88934	2.55088	3.1041	2.89191
P51991	2.31058	2.36243	2.22738	2.13299	2.77413	2.74246	2.62367	2.38652
P52209	-0.171907	-0.267395	0.0408592	0.159723	0.259438	0.198415	0.470909	0.612547
P52272	3.68591	3.75265	3.53499	3.5201	4.10378	4.07533	3.94761	3.83108
P52565	1.6979	1.97143	1.73787	1.8391	1.89453	2.0723	1.9113	2.0075
P52597	1.05313	1.01238	1.00628	0.891426	1.14155	0.82965	1.00368	0.820389
P52788	-3.42045	-3.28608	-3.85183	-3.52856	#N/A	#N/A	#N/A	#N/A
P52815	0.226212	0.175188	-0.021162	0.144287	-0.267202	-0.243602	-0.408762	-0.464996
P52907	-0.916704	-0.987488	-0.90382	-1.05496	#N/A	#N/A	#N/A	#N/A
P53396	-2.9142	-3.63431	-2.91864	-2.96076	1.7578	1.54531	1.79037	1.61864
P53621	-1.34436	-1.25258	-0.874599	-0.909039	0.908981	0.906812	1.10007	1.17288
P53999	1.33891	1.37132	1.30435	1.3723	2.56821	2.57171	2.39758	2.41821
P54136	0.182365	0.242302	-0.105862	-0.0335827	-0.042326	-0.166862	-0.455086	-0.564308
P54577	-2.49492	-2.43809	-2.77487	-2.54483	-4.02329	-4.25246	-4.41882	-4.04198
P54652	-3.66945	-4.02011	-2.66437	-3.10082	#N/A	#N/A	#N/A	#N/A
P54709	0.458073	0.538992	0.687342	1.0745	0.837847	1.05498	1.39329	1.72019
P54725	-4.05269	-3.81809	-4.75579	-5.17864	-3.97605	-5.5469	-5.15427	-4.25054
P54727	1.69327	1.66716	1.7831	1.83619	1.76563	1.75573	1.83904	1.90585
P54819	-1.38558	-1.36828	-1.42763	-1.23409	-0.920744	-0.752475	-0.960066	-0.963373
P55010	-0.82235	-0.912693	-1.091	-1.29497	-1.30577	-1.48659	-1.66266	-1.73861
P55060	-1.33428	-1.29776	-1.77973	-1.3598	#N/A	#N/A	#N/A	#N/A
P55072	3.62918	3.80917	3.63721	3.92095	3.58678	3.72692	3.62098	3.80962
P55084	1.14542	1.32102	1.43482	1.72378	1.7453	1.76211	1.87965	2.19221
P55209	0.259962	0.415039	-0.291105	-0.287888	0.569975	0.673364	0.157988	-0.15279
P55327	-1.76504	-2.06782	-1.76303	-1.70019	-1.91459	-2.10071	-1.79947	-1.54855
P55769	-1.8292	-2.21756	-1.8207	-2.00031	-2.07583	-2.04694	-1.56102	-2.03405
P55786	-0.460817	-0.546978	-0.0469189	-0.133707	1.62655	1.49634	1.80183	1.62683
P55795	-2.5228	-2.25695	-2.07748	-2.4147	-2.66418	-2.61128	-1.84756	-2.51575
P55884	#N/A	#N/A	#N/A	#N/A	-1.65217	-1.66953	-1.60036	-1.72565
P56192	#N/A	#N/A	#N/A	#N/A	-4.04165	-4.54202	-4.22564	-3.957
P56211	-1.03363	-1.3187	-0.849361	-0.71102	#N/A	#N/A	#N/A	#N/A
P56385	-0.928661	-0.691853	-0.809954	-0.590271	#N/A	#N/A	#N/A	#N/A
P56537	#N/A	#N/A	#N/A	#N/A	-3.15816	-2.83993	-2.82991	-2.58094
P58107	4.16473	3.54556	4.19693	3.60271	4.66685	3.94994	4.63696	3.95452
P58546	-2.60557	-2.55779	-2.34453	-2.45333	-0.519699	-0.551282	-0.642431	-0.437559
P59998	#N/A	#N/A	#N/A	#N/A	-1.10069	-0.968848	-0.761139	-0.718945
P60059	-1.99493	-1.8932	-1.4898	-1.84828	#N/A	#N/A	#N/A	#N/A
P60174	5.88654	5.99505	6.34042	6.36886	5.73926	5.77196	6.10924	6.0895
P60660	3.10344	3.25729	3.33099	3.44809	2.9288	3.06958	3.11507	3.20132
P60842	3.78854	3.96244	3.53135	3.59805	3.66447	3.7706	3.36041	3.37438
P60866	0.630766	0.690788	0.35038	0.451935	1.04917	0.96704	0.763901	0.735252
P60900	-1.96177	-2.15696	-2.01347	-2.06432	-3.23992	-3.36966	-3.08032	-3.02895
P60903	3.83435	3.45179	3.63288	3.79083	3.88949	3.4582	3.66257	3.77171
P60953	2.14367	2.21529	2.2687	2.36395	1.6223	1.61387	1.78056	1.88227
P60981	-2.88272	-3.13376	-2.80743	-4.33542	-4.31954	-5.64036	-4.68942	-5.48256
P60983	#N/A	#N/A	#N/A	#N/A	-3.46007	-3.57841	-2.94081	-3.07299
P61026	0.409273	0.306273	0.79915	1.05981	0.0509224	-0.00704479	0.430252	0.6341
P61088	0.659075	0.78887	0.84119	0.637785	-0.93634	-1.03601	-0.923708	-1.21932
P61158	0.279055	0.286459	0.430515	0.468805	-1.13433	-1.0872	-0.839409	-0.974062
P61160	0.174181	0.208906	-0.076128	0.194208	#N/A	#N/A	#N/A	#N/A
P61163	-1.76367	-1.71469	-1.54601	-1.22226	-2.24192	-2.12816	-2.24689	-1.79625
P61204	0.600918	0.539265	0.531595	0.547449	#N/A	#N/A	#N/A	#N/A
P61221	#N/A	#N/A	#N/A	#N/A	-3.28922	-4.2897	-5.65543	-3.75658
P61247	3.11948	3.13862	2.87643	2.8494	2.55583	2.52342	2.25801	2.13552
P61289	-3.76178	-3.35814	-5.25552	-4.35459	#N/A	#N/A	#N/A	#N/A
P61313	-0.26259	-0.318979	-0.307655	-0.470524	-1.59714	-1.73852	-1.79503	-1.69282
P61353	1.90182	1.98098	2.11322	1.79954	1.01442	0.995399	1.37649	1.08782
P61586	-0.740986	-0.509592	-0.234838	-0.308723	1.85753	1.8425	1.96156	1.91722
P61604	5.17567	5.35151	5.05882	5.15684	5.24336	5.33477	5.06609	5.08791
P61758	-1.92836	-1.82688	-1.65619	-1.90826	-1.552	-1.29885	-1.08284	-1.5195
P61769	-0.972589	-0.756912	-0.28764	-0.646847	-2.74221	-2.50083	-1.61532	-2.21837
P61923	-0.873589	-0.78417	-0.857901	-0.468807	-1.7531	-1.72305	-1.49155	-1.65372
P61960	#N/A	#N/A	#N/A	#N/A	-3.48799	-3.82602	-3.33681	-3.57617
P61970	0.0147552	-0.0668602	0.45071	0.0237789	0.575226	0.361844	0.776346	0.336685
P61978	4.67091	4.70316	4.71096	4.54858	5.20613	5.15021	5.11994	4.90745
P61981	4.41391	4.52128	4.83199	4.79493	4.44158	4.42459	4.79177	4.70629
P62081	0.901991	0.911343	0.693243	0.471838	0.433712	0.259673	0.148506	-0.212618
P62191	-1.88775	-1.83947	-1.92282	-1.82313	-1.60345	-1.53891	-1.86784	-1.77291
P62195	-2.09361	-1.98715	-2.45261	-2.32189	-1.48856	-1.71663	-1.79243	-1.6222
P62241	2.17974	2.04777	1.99829	2.16805	1.6879	1.48058	1.51081	1.50667
P62244	2.38535	2.40148	2.22723	2.0997	2.26869	2.23188	2.13222	1.92089
P62249	2.03542	1.97511	2.04463	1.98886	1.59518	1.59343	1.66774	1.50762
P62258	3.1725	3.39014	3.19661	3.40374	2.59631	2.73891	2.62739	2.88362
P62263	0.958057	0.921459	0.829905	0.735718	-0.358799	-0.466607	-0.569597	-0.695499
P62266	-1.73485	-1.83933	-1.54654	-2.02214	#N/A	#N/A	#N/A	#N/A
P62269	1.64702	1.64819	1.48082	1.2865	2.47178	2.31995	2.19915	1.91769
P62277	3.80956	3.817	3.75368	3.71764	4.21634	4.20108	4.08539	3.91068
P62280	1.67393	1.67127	1.45885	1.53548	2.33787	2.26264	2.11141	2.15329
P62304	-1.72435	-1.4226	-1.18148	-1.59928	#N/A	#N/A	#N/A	#N/A
P62310	#N/A	#N/A	#N/A	#N/A	-1.12987	-1.09056	-1.79881	-1.51445
P62314	-0.90687	-0.692173	-0.890551	-0.946913	-1.0251	-1.06436	-1.21786	-1.16905
P62316	0.97258	0.876703	0.90085	0.796347	2.83943	2.62782	2.6722	2.57751
P62318	-0.39665	-0.431248	-0.402681	-0.657345	0.116457	-0.208795	-0.114759	-0.287561
P62328	5.47406	5.63117	5.45711	5.83463	5.54447	5.64614	5.49895	5.76732
P62333	#N/A	#N/A	#N/A	#N/A	-2.8545	-2.79064	-2.88557	-3.14711
P62424	2.87116	2.936	2.88324	2.77306	2.71689	2.63919	2.46316	2.37344
P62491	-1.63841	-2.02243	-1.86183	-1.77778	#N/A	#N/A	#N/A	#N/A
P62701	1.23338	1.211	1.0659	0.8444	2.04656	1.91863	1.89341	1.55084
P62750	2.28048	2.35091	2.19848	2.04079	2.30553	2.24824	2.04785	1.91481
P62753	1.49793	1.58818	1.57387	1.48563	1.72698	1.66122	1.56662	1.52354
P62805	7.69436	7.67232	7.56424	7.68347	7.76682	7.64787	7.5607	7.62877
P62820	-3.22444	-3.54245	-2.82145	-3.12261	-2.52879	-2.64937	-2.08611	-2.39554
P62826	2.44928	2.42117	2.17723	1.91534	4.42062	4.36172	3.92372	3.50287
P62829	2.65787	2.6037	2.50648	2.48245	2.3486	2.32833	2.05654	2.01617
P62834	-0.813334	-0.832111	-0.405085	-0.431543	-1.97076	-1.98266	-1.50753	-1.46971
P62841	2.16954	2.23359	2.02151	1.88605	2.59686	2.54558	2.51469	2.15852
P62847	-0.552931	-0.427141	-0.818007	-0.646523	-0.196115	-0.230691	-0.105204	-0.288086
P62851	3.66685	3.68461	3.45079	3.37302	3.12833	3.11011	2.92807	2.72504
P62854	-0.135937	-0.0930691	-0.238695	-0.125944	0.878527	0.762078	0.538275	0.536951
P62857	2.34409	2.33075	1.96769	1.94429	1.48602	1.46044	1.07812	1.0086
P62861	0.876312	0.853407	0.974293	0.52704	1.07313	1.03629	1.12344	0.506865
P62879	-2.20178	-1.63707	-1.91058	-1.63927	-1.15991	-1.40375	-1.46989	-1.33717
P62888	-0.980192	-0.932423	-1.10671	-1.07114	-0.620762	-0.630742	-0.640955	-0.85041
P62899	-0.35936	-0.265402	0.0788002	-0.6516	-1.28164	-1.15631	-0.896902	-1.73908
P62906	2.98499	3.04348	2.91328	2.74127	4.0929	4.06082	4.06809	3.80282
P62910	-0.790646	-0.744308	-0.776691	-1.02494	-2.04957	-1.97788	-2.26276	-2.28261
P62913	-0.0230255	0.0882435	0.0971317	-0.157557	-0.82938	-0.944518	-0.705406	-1.09338
P62917	1.05292	0.997879	0.891945	0.843172	1.69552	1.52403	1.40094	1.28088
P62937	7.84663	8.16545	8.01978	8.15622	7.79888	8.06316	7.91242	7.9999
P62942	0.114914	-0.00881004	0.215878	-0.0720215	0.38443	0.144383	0.515804	0.223825
P62987	4.96142	5.15127	5.385	5.26182	6.06115	6.19247	6.62932	6.40353
P63000	0.0917988	0.187349	0.135893	0.440458	1.41259	1.58694	1.45581	1.4465
P63104	5.31501	5.16558	5.42139	5.18901	5.8278	5.54145	5.86717	5.65233
P63162	-1.72653	-1.31848	-1.22862	-1.60975	#N/A	#N/A	#N/A	#N/A
P63167	-0.728693	-0.641857	-0.832304	-0.915131	-1.35556	-1.57047	-1.77317	-2.00361
P63173	-0.250305	-0.151814	-0.332708	-0.422745	0.179193	0.0306749	-0.142994	-0.470343
P63208	-1.16546	-1.30319	-1.59081	-1.74761	-2.1853	-2.56427	-2.65003	-3.14825
P63220	1.15361	1.11912	1.15821	1.17093	1.57552	1.49736	1.46475	1.35487
P63241	1.74253	1.91739	0.978615	0.756945	2.35399	2.30143	1.83938	1.67417
P63244	1.0705	1.12783	1.03944	0.89031	0.817865	0.740024	0.561087	0.421513
P63261	9.11287	9.16785	9.03367	9.21243	9.04066	9.02524	8.9013	9.01397
P63279	0.363895	0.684078	0.609474	0.700418	0.396553	0.571073	0.524994	0.524719
P63313	5.02371	4.98147	4.76787	5.11462	2.15327	2.32761	2.27738	2.42302
P67775	-1.92081	-1.96733	-2.01012	-1.90979	-2.68957	-2.70704	-2.96917	-2.7421
P67809	0.857618	0.914337	0.826998	0.879345	0.0194206	-0.140933	-0.355469	-0.222464
P67870	-2.05931	-2.47334	-2.37438	-2.11594	-2.67492	-2.91739	-2.76911	-3.20983
P67936	2.58227	2.42562	2.39217	2.75113	#N/A	#N/A	#N/A	#N/A
P68036	0.873493	1.11301	0.621479	0.732197	1.55766	1.72263	1.3461	1.19511
P68133	6.99288	6.9799	6.62947	7.04187	7.24237	7.15441	6.81715	7.16032
P68363	6.73603	6.73272	6.35542	6.35311	6.84799	6.76929	6.4398	6.34381
P68366	-2.53645	-2.08935	-2.02215	-2.51365	-0.990162	-1.19912	-1.42526	-1.10073
P68371	6.33837	6.41014	6.21519	6.05628	6.56419	6.53825	6.4243	6.23175
P68402	-3.20938	-3.00924	-2.52541	-2.43411	-2.93073	-2.6553	-2.44697	-2.047
P78347	-2.30383	-2.1653	-2.27117	-2.08832	-0.542105	-0.445985	-0.638638	-0.350639
P78371	2.0307	1.85868	1.62528	1.71924	0.836	0.752286	0.444281	0.408764
P78417	0.706299	1.00325	0.667749	0.638935	-0.80266	-0.528281	-1.09431	-1.06691
P80723	#N/A	#N/A	#N/A	#N/A	-2.76165	-2.85839	-2.45085	-2.47196
P83731	1.94983	1.96173	1.79329	1.75544	1.69206	1.60717	1.47393	1.25327
P84077	#N/A	#N/A	#N/A	#N/A	0.599817	0.449031	0.716805	0.603489
P84090	0.151646	0.117811	0.0456562	0.116346	-1.30237	-1.21189	-1.6293	-1.57932
P84098	-0.26874	-0.691853	-0.388432	-0.630438	-0.488194	-0.687921	-0.796745	-1.05935
P84103	2.79756	2.76005	2.80426	2.86404	1.94568	1.82445	1.75526	1.74693
P84243	#N/A	#N/A	#N/A	#N/A	7.86604	7.71321	7.78732	7.73804
P99999	-1.23504	-1.13052	-1.43057	-1.65989	#N/A	#N/A	#N/A	#N/A
Q00325	#N/A	#N/A	#N/A	#N/A	1.27382	1.27756	1.45416	1.41356
Q00341	-3.18494	-2.91447	-3.454	-2.81268	-1.331	-1.29962	-1.28594	-1.44936
Q00610	3.557	3.65055	3.58207	3.79774	3.3138	3.35403	3.34486	3.49473
Q00688	1.25297	1.35265	1.23627	1.4329	-0.388077	-0.196958	-0.293016	-0.25989
Q00839	4.39064	4.23999	4.4847	4.26732	4.72324	4.46626	4.7334	4.45157
Q01082	-1.1807	-1.22785	-1.29089	-1.09165	1.07743	1.11945	0.917234	1.01088
Q01105	2.85759	2.87531	2.69174	2.92834	2.33395	2.26947	2.11416	2.31458
Q01130	0.435812	0.373526	0.197039	0.361166	-1.10104	-1.13037	-1.32044	-1.28191
Q01469	4.16407	3.47808	5.70269	4.2006	5.25599	4.48537	6.78741	5.13248
Q01518	0.101471	0.0754013	0.114697	0.0390778	0.506552	0.307563	0.385418	0.458067
Q01813	0.335535	0.449337	0.374527	0.344011	-0.816055	-0.620507	-0.707613	-1.1466
Q01844	0.825785	0.917183	0.912252	1.04553	0.985216	0.968162	0.958967	0.958572
Q02388	-1.56837	-1.59885	-1.62207	-1.47739	-2.26114	-2.41486	-2.24032	-2.1961
Q02410	-0.136997	-0.623459	0.040575	0.650127	-0.150906	-0.863013	-0.226734	0.237476
Q02543	#N/A	#N/A	#N/A	#N/A	-1.27085	-1.42078	-1.32012	-1.53508
Q02878	3.25636	3.18761	3.0122	3.06268	4.04303	3.86157	3.73172	3.6307
Q03252	-1.74626	-1.61749	-1.97212	-1.63766	-1.19889	-1.40653	-1.7071	-1.54107
Q04637	0.386545	0.502859	0.19742	0.271852	-0.712761	-0.595191	-0.874174	-0.779699
Q04760	0.251682	0.141085	0.499146	0.299259	0.852571	0.71481	0.994312	0.858185
Q04828	0.604996	0.279812	0.20381	0.4272	0.113918	-0.30693	-0.176367	-0.0811901
Q04917	-1.04566	-0.791611	-1.13944	-0.779837	-2.78265	-2.39875	-3.38599	-2.53857
Q05639	1.1957	3.03582	1.587	2.21329	0.785049	2.41931	1.02921	1.54963
Q06323	-0.24774	-0.202026	0.150311	0.207571	0.0998764	0.107751	0.360415	0.341438
Q06787	#N/A	#N/A	#N/A	#N/A	0.145086	0.0584059	0.0805168	0.201637
Q06830	6.5899	6.42093	6.10374	6.01874	6.51278	6.23454	5.96011	5.78935
Q07020	1.63679	1.5874	1.4644	1.4056	1.79665	1.66452	1.46083	1.38525
Q07021	0.631903	0.900942	0.199385	0.480997	-0.0635471	0.112147	-0.456755	-0.325815
Q07666	0.448318	0.491161	0.461256	0.569664	1.14782	1.15716	1.15878	1.13155
Q07955	1.03172	1.027	0.932888	1.00578	1.44783	1.52308	1.56328	1.42014
Q07960	-3.631	-3.35278	-3.87906	-3.24389	#N/A	#N/A	#N/A	#N/A
Q08211	1.81066	1.72105	1.60058	1.52826	1.6391	1.42709	1.34863	1.18181
Q08380	-1.10762	-1.021	-0.196428	-0.617489	-0.110092	-0.241946	0.804176	0.180296
Q08J23	-2.35652	-1.93594	-2.5691	-2.00758	-1.29601	-1.19049	-1.53608	-1.4149
Q09666	5.42557	5.53264	5.30629	5.81041	5.61203	5.65172	5.4188	5.87225
Q10713	#N/A	#N/A	#N/A	#N/A	-1.24325	-1.27927	-1.58558	-1.15218
Q12765	-3.18323	-2.63303	-2.50023	-2.21835	-3.0929	-2.89152	-2.63437	-2.17883
Q12797	-2.59142	-2.64999	-2.73459	-2.32651	-1.89542	-1.73618	-1.47665	-1.28938
Q12849	-2.6822	-2.69604	-3.02339	-3.45051	-2.3465	-2.20913	-2.42118	-2.7964
Q12904	0.30039	0.385197	0.24819	0.177921	#N/A	#N/A	#N/A	#N/A
Q12905	0.558102	0.707247	0.63858	0.442589	1.43167	1.51926	1.51618	1.28489
Q12906	1.44289	1.49806	1.59516	1.37743	1.48138	1.44508	1.61802	1.37486
Q12907	#N/A	#N/A	#N/A	#N/A	-0.200281	-0.353362	-0.273603	-0.485212
Q12929	2.1349	2.13033	2.45914	2.28021	1.85854	1.85903	2.19741	1.82549
Q12931	-2.36182	-2.18184	-1.76483	-1.87767	-3.59503	-4.0183	-3.36515	-3.78219
Q13011	-0.809246	-1.3576	-0.353365	-1.09747	-0.741711	-1.52348	-0.392878	-1.16025
Q13057	-1.26164	-1.11624	-1.30809	-1.02648	-1.87749	-2.03402	-2.26059	-2.02233
Q13126	-0.565491	-0.0915852	-0.340052	-0.30932	-0.891886	-0.381307	-0.879637	-0.814568
Q13148	-0.743935	-0.815563	-0.960697	-0.973988	-0.157515	-0.151843	-0.163818	-0.499454
Q13151	0.783693	0.751986	0.746908	0.703594	1.00467	1.01955	0.829807	0.695108
Q13177	-2.38079	-2.12938	-2.68569	-2.29527	-0.587246	-0.172475	-0.427004	-0.472895
Q13185	1.862	1.88146	1.77756	1.60433	2.03882	2.03847	1.90055	1.61225
Q13200	-0.617111	-0.600557	-0.904501	-0.671429	0.0639229	0.145099	-0.0606728	-0.0150204
Q13243	#N/A	#N/A	#N/A	#N/A	2.72199	2.67832	2.63067	2.38523
Q13247	-0.296804	-0.243965	-0.179287	-0.56835	#N/A	#N/A	#N/A	#N/A
Q13263	2.0433	1.8854	1.9003	1.72665	2.08115	1.90071	1.91949	1.74084
Q13283	-1.12103	-1.14618	-1.33243	-1.39645	-1.24103	-1.36014	-1.51309	-1.77438
Q13404	#N/A	#N/A	#N/A	#N/A	1.43485	1.38917	1.60165	1.20097
Q13409	#N/A	#N/A	#N/A	#N/A	-3.42823	-3.25717	-3.50988	-3.23399
Q13435	-0.294573	-0.309006	-0.398937	-0.382141	-2.53771	-3.22097	-3.92389	-3.12987
Q13442	#N/A	#N/A	#N/A	#N/A	-0.894236	-1.00125	-1.19268	-1.3367
Q13492	-5.2754	-4.84198	-3.93156	-3.01647	-4.91193	-5.61673	-3.85683	-3.13385
Q13501	-0.976273	-1.2666	-1.38243	-1.51501	-0.922934	-1.14026	-0.667549	-0.445894
Q13561	-1.2989	-1.22762	-1.31247	-1.08687	-2.81952	-2.75139	-2.76176	-2.73199
Q13573	-3.78345	-3.75622	-4.25072	-4.4701	#N/A	#N/A	#N/A	#N/A
Q13724	-5.50774	-4.63361	-3.62267	-3.56568	-3.19445	-3.04026	-2.52039	-2.15362
Q13740	#N/A	#N/A	#N/A	#N/A	-4.14711	-4.16341	-4.65795	-3.77621
Q13765	-0.000795364	-0.044466	0.114965	-0.0640774	-1.65775	-1.72395	-1.85931	-1.90202
Q13813	0.201715	0.191246	0.08601	0.195292	-1.3707	-1.29249	-1.4887	-1.27224
Q13838	2.43369	2.36036	2.32967	2.25936	1.90778	1.85977	1.72231	1.5636
Q14011	-3.34178	-3.37284	-3.69117	-3.58563	-2.55454	-2.77623	-2.28199	-2.66088
Q14103	4.26345	4.41593	4.38557	4.36926	3.89867	3.99292	3.96494	3.90057
Q14134	-0.554098	-0.626936	-0.175915	0.0718212	-0.412903	-0.248582	0.0525684	0.215816
Q14152	-1.5936	-1.71709	-1.78018	-1.74016	-1.66172	-1.64401	-1.84224	-1.92724
Q14157	#N/A	#N/A	#N/A	#N/A	-2.19728	-2.36504	-2.2569	-2.7373
Q14166	-0.307665	0.0190697	-0.214621	0.110168	-0.555944	-0.319785	-0.508125	-0.26866
Q14204	0.845146	0.769476	0.869558	0.925116	0.384388	0.301108	0.333523	0.347721
Q14240	-2.34138	-2.42035	-2.29513	-1.96511	#N/A	#N/A	#N/A	#N/A
Q14247	0.0782986	0.214117	0.319136	0.449717	-0.784264	-0.629518	-0.326275	-0.446396
Q14254	-0.337582	-0.203018	0.630526	0.805204	-0.735746	-0.853637	0.070446	0.078783
Q14257	#N/A	#N/A	#N/A	#N/A	-3.23235	-3.35277	-3.52513	-3.34117
Q14562	2.54993	2.37756	2.71307	2.53212	#N/A	#N/A	#N/A	#N/A
Q14697	2.52863	2.65208	2.76223	3.0348	3.22401	3.28217	3.46622	3.57195
Q14764	0.3381	0.297182	0.526457	1.1022	0.445349	0.237445	1.05998	1.12332
Q14847	0.161535	0.272804	0.282007	0.55867	-0.289276	-0.0833864	-0.14673	-0.174303
Q14974	1.20327	1.43167	1.10154	1.36451	1.54678	1.64689	1.46522	1.54875
Q14978	-2.84471	-2.84094	-3.12432	-3.14925	#N/A	#N/A	#N/A	#N/A
Q14980	#N/A	#N/A	#N/A	#N/A	-2.67159	-2.61146	-2.75951	-2.76248
Q15019	0.230721	0.39163	0.547651	0.729416	0.365261	0.499316	0.666801	0.847857
Q15029	#N/A	#N/A	#N/A	#N/A	-1.28726	-1.27455	-1.34134	-1.36269
Q15056	-0.20179	-0.0105438	-0.483927	-0.451468	1.01877	1.1527	0.729622	0.740257
Q15084	3.19737	3.30301	3.52719	3.6324	3.62428	3.6586	3.90421	3.95444
Q15149	5.18488	5.04892	5.26597	5.19585	5.9969	5.62595	6.02154	5.73692
Q15181	-0.344276	-0.599352	-0.307837	-0.330906	-0.541065	-0.987548	-0.597963	-1.04396
Q15185	0.301453	0.142347	0.208788	-0.0433445	2.86479	2.71677	2.80899	2.35592
Q15233	1.3696	1.5193	1.54474	1.52225	1.72645	1.69722	1.658	1.67691
Q15293	-2.90009	-2.65696	-2.50352	-1.9415	-0.633587	-0.276391	-0.162153	0.0258789
Q15363	#N/A	#N/A	#N/A	#N/A	-1.64661	-1.86565	-1.23331	-1.05526
Q15365	3.43579	3.55196	3.31391	3.29432	3.64719	3.63641	3.44862	3.34007
Q15366	-0.165968	0.0406933	-0.0518074	-0.606224	-0.0365047	0.0495558	-0.0362759	-0.471022
Q15370	0.0828667	0.0529518	-0.106958	-0.0216465	-0.742815	-0.950974	-0.827604	-1.05628
Q15388	-1.89397	-2.02079	-1.89655	-2.31344	-2.3446	-2.39571	-2.55942	-2.83367
Q15427	-3.17371	-3.72065	-3.89455	-4.07169	-2.32042	-2.94468	-2.55013	-2.36725
Q15428	-2.76854	-2.69008	-2.89958	-2.63706	-2.92671	-2.53136	-2.823	-2.5127
Q15459	-0.396574	-0.650679	-0.953922	-0.494488	-1.25922	-1.07317	-1.60879	-1.20765
Q15637	-2.99529	-2.99733	-3.40374	-2.78313	-1.37597	-1.41126	-1.5344	-1.50455
Q15691	-0.845953	-0.712671	-0.721825	-0.935669	-2.00187	-2.16704	-2.08092	-2.09336
Q15758	-2.24159	-2.75076	-2.51873	-2.25819	-1.90227	-1.75086	-2.08069	-1.852
Q15819	0.664928	0.712193	0.899721	0.77903	#N/A	#N/A	#N/A	#N/A
Q15843	0.496521	0.291721	0.375536	0.433538	0.274157	-0.0166159	0.214191	0.0982895
Q15847	3.23449	2.47654	3.11379	2.5868	3.15321	2.43593	3.00654	2.5809
Q16181	-2.45294	-2.23004	-2.43198	-2.354	0.139156	0.179196	0.318045	0.512939
Q16531	-4.28485	-4.54996	-4.61772	-4.59193	#N/A	#N/A	#N/A	#N/A
Q16543	0.0569897	0.0659943	-0.359135	-0.120319	-2.03968	-1.9208	-2.32741	-2.23561
Q16555	#N/A	#N/A	#N/A	#N/A	-1.47803	-1.94496	-2.09923	-1.87721
Q16576	-1.58593	-1.5617	-2.09408	-2.12778	-0.790813	-0.649709	-1.24194	-1.268
Q16629	1.31499	1.39567	1.38956	1.33871	1.84859	1.8331	1.91831	1.72456
Q16630	-2.15358	-1.92203	-2.23431	-2.12715	-2.93186	-3.63489	-2.86169	-3.35945
Q16658	1.40799	1.67202	1.44405	1.73894	2.51927	2.82438	2.61993	2.93315
Q16666	-1.09227	-1.23222	-0.39817	-0.864214	-0.657415	-0.719935	0.00277138	-0.391914
Q16718	-2.2212	-2.19319	-1.90072	-1.76647	-3.01411	-2.95526	-2.7669	-2.4143
Q16719	-0.519232	-0.850044	-0.214872	-0.479139	1.03236	0.686809	1.06147	0.982372
Q16762	-2.5385	-2.74182	-2.56079	-2.18624	-3.19325	-2.89391	-2.58138	-2.11361
Q16777	#N/A	#N/A	#N/A	#N/A	-3.51867	-3.73756	-2.91693	-3.41452
Q16795	-4.09072	-4.25296	-4.05555	-4.04052	#N/A	#N/A	#N/A	#N/A
Q16836	-1.45229	-1.66987	-1.60764	-1.51994	-1.98497	-2.06826	-2.03568	-1.62547
Q16851	-3.16824	-4.15806	-2.65592	-3.07105	-0.172806	-0.17529	0.0756512	0.1987
Q16878	#N/A	#N/A	#N/A	#N/A	0.00239182	0.0922499	-0.300739	-0.329512
Q16891	#N/A	#N/A	#N/A	#N/A	-3.02414	-2.55183	-3.22217	-2.83022
Q1KMD3	-1.76468	-1.52474	-1.70191	-1.55511	-3.95688	-5.13932	-4.36871	-4.80929
Q2PPJ7	-4.19937	-4.39303	-5.15454	-5.00187	#N/A	#N/A	#N/A	#N/A
Q3LXA3	-2.32588	-2.19659	-1.7955	-1.53282	-3.51559	-3.57522	-3.52536	-3.05009
Q3ZCM7	0.819391	1.1449	0.39673	0.55361	0.543808	0.61897	-0.00277138	0.124985
Q4KWH8	#N/A	#N/A	#N/A	#N/A	-1.61797	-1.67704	-1.51468	-1.32528
Q4ZHG4	-3.28524	-3.04857	-3.11012	-2.90377	#N/A	#N/A	#N/A	#N/A
Q52LW3	#N/A	#N/A	#N/A	#N/A	-3.31784	-3.1814	-2.64372	-3.12526
Q53GQ0	0.226891	-0.139565	0.372507	0.540173	0.0433102	-0.338668	0.206715	0.253111
Q58FF8	0.447443	0.361706	0.388979	-0.0811005	0.796938	0.675614	0.710457	0.217136
Q5SSJ5	-0.402798	-0.476007	0.107628	0.11342	-0.450808	-0.600163	0.0643826	-0.233099
Q5T2D3	-3.18985	-3.62724	-3.00355	-2.63445	#N/A	#N/A	#N/A	#N/A
Q5TZA2	0.761744	1.1278	1.01213	1.12031	0.597383	0.893508	0.776899	0.871696
Q5U5Z8	#N/A	#N/A	#N/A	#N/A	4.35415	4.18842	4.66438	4.43076
Q5VTE0	6.79022	6.9977	6.53823	6.37419	7.51729	7.65223	7.17915	6.97074
Q63HK5	-3.10063	-3.35624	-3.48492	-3.48873	#N/A	#N/A	#N/A	#N/A
Q68DN1	-1.22332	-0.659134	-0.78669	-1.01753	#N/A	#N/A	#N/A	#N/A
Q6DKI1	-1.8509	-1.90371	-2.18806	-2.30654	#N/A	#N/A	#N/A	#N/A
Q6EEV6	-1.24781	-1.18832	-0.934198	-1.083	#N/A	#N/A	#N/A	#N/A
Q6K0P9	0.863846	0.566336	0.33317	0.241003	#N/A	#N/A	#N/A	#N/A
Q6NSJ0	-2.09385	-1.73565	-1.83611	-2.10455	#N/A	#N/A	#N/A	#N/A
Q6NUK1	#N/A	#N/A	#N/A	#N/A	-1.36219	-1.51153	-1.64617	-1.66268
Q6NUQ4	4.2662	4.39683	4.88764	4.6686	4.2874	4.29496	4.80469	4.53745
Q6NZI2	-1.26778	-1.12738	-1.63628	-1.35757	-2.24293	-1.98596	-2.68242	-2.46486
Q6P1X5	0.491558	0.722115	0.204693	0.0977993	#N/A	#N/A	#N/A	#N/A
Q6P2Q9	-0.541307	-0.517164	-0.598253	-0.450619	-0.551746	-0.570853	-0.436121	-0.280165
Q6P587	-2.57024	-2.2924	-2.67316	-2.20339	-3.57871	-3.29992	-3.43705	-3.06522
Q6PI48	#N/A	#N/A	#N/A	#N/A	-1.23623	-1.47425	-1.60457	-1.64805
Q6Q788	#N/A	#N/A	#N/A	#N/A	4.6505	4.37671	4.48273	4.2873
Q6XQN6	-3.94454	-4.17293	-3.87276	-4.08238	#N/A	#N/A	#N/A	#N/A
Q6ZTR5	1.04946	1.02547	0.961432	1.24859	#N/A	#N/A	#N/A	#N/A
Q71DI3	6.9412	6.84194	6.91711	6.95071	-3.17684	-5.41034	-3.22798	-3.41872
Q71U36	0.46932	0.241911	0.0686455	-0.338114	0.315266	0.106565	-0.0222721	-0.425642
Q71UI9	7.87351	7.83954	7.68711	7.8853	4.10282	4.11183	4.07917	4.33135
Q7KZF4	-4.32768	-3.03803	-4.2233	-2.98052	-2.82267	-2.93246	-2.98846	-2.12706
Q7L1Q6	-1.37285	-1.39578	-1.43597	-1.51601	-2.47131	-2.62683	-2.45159	-2.64348
Q7Z4W1	#N/A	#N/A	#N/A	#N/A	-5.13168	-5.32557	-6.01852	-5.91666
Q7Z6Z7	-4.19001	-3.79637	-4.72931	-4.0651	#N/A	#N/A	#N/A	#N/A
Q86TX2	1.61688	1.24398	1.33818	1.5269	1.53713	1.11471	1.22684	1.2635
Q86U42	-1.72546	-1.54336	-1.28918	-0.928442	-0.61536	-0.338744	-0.341784	9.15527e-05
Q86UP2	#N/A	#N/A	#N/A	#N/A	-4.65238	-5.16773	-4.57768	-4.2359
Q86V35	#N/A	#N/A	#N/A	#N/A	0.991425	0.931334	1.37044	1.44692
Q86V81	-1.08273	-0.771099	-1.12305	-0.733978	-0.230156	-0.128373	-0.409122	-0.428282
Q86VP6	-1.78083	-2.00393	-1.53526	-1.73714	0.277836	0.117486	0.386969	0.0778522
Q86VV8	#N/A	#N/A	#N/A	#N/A	-2.12492	-2.87374	-1.16772	-2.45854
Q86XN8	#N/A	#N/A	#N/A	#N/A	0.41354	0.406188	0.271204	-0.0202389
Q8IY50	0.851301	0.732485	0.914454	0.677174	2.06574	2.07811	2.13675	1.80118
Q8IYT4	-0.349552	-0.190329	-0.189447	0.287909	0.240805	0.404901	0.130589	0.581841
Q8IZP2	#N/A	#N/A	#N/A	#N/A	1.76341	1.85392	1.93665	1.89691
Q8N131	#N/A	#N/A	#N/A	#N/A	-0.13373	-0.349946	0.19022	0.0288887
Q8N228	0.00368881	-0.245144	-0.437504	-0.381783	0.540787	0.21984	0.147285	0.0668793
Q8N257	3.20423	3.06455	3.19954	3.2128	4.48768	4.28488	4.41207	4.37506
Q8N684	-2.94375	-2.57124	-4.10224	-2.71705	-2.88038	-2.66348	-3.51481	-3.00698
Q8N960	-4.37594	-5.04752	-5.04052	-4.28097	#N/A	#N/A	#N/A	#N/A
Q8NC51	0.150417	0.202986	0.1728	-0.318569	1.19686	0.834163	0.95437	0.612347
Q8NEV1	-2.30911	-2.36271	-2.47798	-2.22906	#N/A	#N/A	#N/A	#N/A
Q8NEZ3	#N/A	#N/A	#N/A	#N/A	-2.38818	-2.43275	-2.75481	-2.68846
Q8NFJ5	#N/A	#N/A	#N/A	#N/A	-1.56651	-1.61969	-2.02692	-1.46378
Q8TAT6	-3.76255	-4.1794	-4.05785	-3.78893	#N/A	#N/A	#N/A	#N/A
Q8TCU4	-2.06161	-1.92654	-2.44352	-2.4275	#N/A	#N/A	#N/A	#N/A
Q8TDL5	-0.518337	-0.736885	1.17956	-0.263704	0.882977	0.855439	2.28308	1.03258
Q8TDN6	-3.05015	-2.96332	-3.13584	-2.90161	-1.86658	-1.90901	-2.29388	-2.08881
Q8TE04	-4.01573	-3.71489	-3.87553	-3.48495	#N/A	#N/A	#N/A	#N/A
Q8WUM4	-1.04273	-1.60891	-1.3644	-1.30729	-1.38154	-1.67389	-1.52285	-1.75992
Q8WVM8	#N/A	#N/A	#N/A	#N/A	-3.34239	-3.26305	-3.52824	-3.93656
Q8WXF1	#N/A	#N/A	#N/A	#N/A	-2.50644	-3.07368	-2.81043	-3.39852
Q8WXH0	#N/A	#N/A	#N/A	#N/A	-0.526653	-0.956632	-0.599192	-0.524836
Q8WZ42	1.16742	0.837503	1.77367	1.58832	#N/A	#N/A	#N/A	#N/A
Q92499	-0.544121	-0.603174	-0.67836	-0.503637	-0.918976	-1.10253	-1.0587	-0.849194
Q92520	#N/A	#N/A	#N/A	#N/A	-5.42957	-5.47637	-3.92522	-2.90147
Q92522	#N/A	#N/A	#N/A	#N/A	-1.39591	-1.49777	-1.38413	-1.48453
Q92574	1.0008	1.03148	1.42841	1.32983	#N/A	#N/A	#N/A	#N/A
Q92597	2.64048	2.80799	3.88506	3.85987	2.66625	2.70842	3.81053	3.73471
Q92598	-1.88054	-1.4655	-1.94522	-2.17724	-1.86065	-1.91721	-2.20415	-2.04799
Q92616	-3.4159	-3.78481	-3.63897	-3.88091	-2.4584	-2.36084	-2.90275	-2.70689
Q92665	-3.22162	-3.36053	-3.05066	-3.58192	-2.64266	-2.5371	-3.20867	-3.0057
Q92688	-0.257215	-0.0779457	-0.0683308	0.101143	0.528296	0.662871	0.482906	0.371824
Q92804	1.59205	1.56987	1.31517	1.41162	1.57231	1.46108	1.21358	1.21545
Q92817	#N/A	#N/A	#N/A	#N/A	0.435095	0.216229	0.656803	0.217665
Q92945	0.538048	0.565485	0.443617	0.364542	0.633814	0.545285	0.505508	0.364407
Q92994	1.16171	1.05356	1.37158	1.30899	#N/A	#N/A	#N/A	#N/A
Q969H8	-0.159605	-0.64279	-0.175587	-0.383398	0.364235	-0.123658	0.287134	0.0502033
Q96A26	#N/A	#N/A	#N/A	#N/A	-1.415	-1.29764	-1.5097	-1.26743
Q96A33	-2.37931	-2.65637	-3.09203	-3.01363	-2.31266	-2.27505	-2.49555	-2.36421
Q96AE4	1.25483	1.15999	1.12992	1.03168	1.14307	0.950574	1.06037	0.857338
Q96AG4	-0.061348	0.182451	0.0846405	-0.1015	-0.230093	0.041419	-0.543156	-0.28891
Q96CS3	-1.45496	-0.921455	-0.957306	-0.6665	-1.05347	-0.712737	-0.650898	-0.624151
Q96CW1	-2.41632	-2.48194	-1.96691	-2.24083	-2.24114	-2.9514	-1.99523	-2.22832
Q96EP5	-2.82799	-2.93932	-3.71312	-2.99155	#N/A	#N/A	#N/A	#N/A
Q96FQ6	0.860157	0.16783	1.1155	1.40804	0.387249	-0.392846	0.613499	0.493109
Q96G03	#N/A	#N/A	#N/A	#N/A	-4.36663	-4.01309	-4.11363	-4.00388
Q96HE7	0.65929	0.453651	1.10898	1.41661	-0.961714	-1.26595	-0.593571	-0.217033
Q96IU4	-3.43654	-3.65855	-2.7654	-2.97672	-3.41514	-3.79064	-3.31855	-3.01232
Q96SK2	#N/A	#N/A	#N/A	#N/A	-3.38088	-3.93674	-3.72139	-4.29925
Q96TA1	-1.16215	-0.979231	-0.637978	-0.36412	0.427837	0.589267	0.706902	0.793449
Q99102	-1.90858	-0.730492	-1.19156	0.935383	-1.98663	-1.13999	-1.53702	0.40992
Q99436	-1.39604	-1.32461	-1.8468	-1.73728	-2.50784	-2.8086	-3.0286	-2.97483
Q99439	-1.12313	-0.688322	-1.10524	-0.949837	-1.90299	-1.75494	-1.98115	-1.85927
Q99460	-2.12318	-1.99791	-2.13993	-1.97526	-2.02492	-2.13515	-2.51419	-2.44207
Q99470	-2.21869	-2.2283	-1.74813	-1.43651	-2.47473	-2.32851	-2.12364	-1.7221
Q99471	-3.18768	-3.45945	-3.12318	-3.39359	-2.46677	-2.51655	-2.6013	-2.61809
Q99497	3.71558	3.59824	3.77832	3.65061	4.27182	4.05333	4.2251	4.05641
Q99536	-0.310904	-0.28886	0.232681	0.332899	-0.486267	-0.590053	-0.311939	-0.264601
Q99584	1.63978	1.39463	1.82265	1.60295	1.19854	0.788424	1.11266	0.951069
Q99598	#N/A	#N/A	#N/A	#N/A	-3.39962	-3.24235	-3.05831	-3.43396
Q99623	1.78501	1.85067	1.72182	1.89384	1.86814	1.87236	1.75444	1.78891
Q99714	-0.467638	-0.61389	-0.645691	-0.497789	0.367352	0.295466	0.269299	0.552139
Q99717	#N/A	#N/A	#N/A	#N/A	-0.0357704	0.0959558	-0.388712	-0.344782
Q99729	3.86654	3.95737	3.6197	3.73238	3.42861	3.53096	3.20101	3.26756
Q99798	0.598705	0.786335	0.927891	1.16191	0.337023	0.44805	0.678505	0.80579
Q99829	-1.79116	-1.4687	-1.89141	-1.41097	-0.462128	-0.176045	-0.484196	-0.146051
Q99832	1.18467	1.23601	0.90229	0.9998	1.61075	1.48469	1.26582	1.31062
Q99873	-1.27258	-1.36747	-1.47289	-1.46361	#N/A	#N/A	#N/A	#N/A
Q99878	6.5818	6.58302	6.74431	6.60992	8.59892	8.49985	8.53889	8.51746
Q99880	9.21613	9.12313	8.87342	9.12828	9.16543	8.98642	8.7596	8.94617
Q9BQE3	-1.40098	-1.47076	-2.00787	-2.32427	-0.817217	-1.09797	-1.34652	-1.64166
Q9BR76	-4.3162	-3.24684	-3.73029	-3.40368	-1.7041	-1.61267	-1.56157	-1.24525
Q9BRA2	-2.30254	-2.69136	-2.53116	-2.52178	-1.70722	-1.78973	-2.00652	-1.72431
Q9BRX8	0.413887	0.806187	1.10131	1.07477	-1.43748	-1.42999	-0.168673	-1.0144
Q9BS26	0.265505	0.42243	0.492392	0.553751	0.0884399	0.205029	0.30448	0.35676
Q9BTT0	-0.997786	-1.19793	-1.27967	-1.4975	-0.0357704	-0.60358	-0.629093	-0.87496
Q9BUJ2	-1.22957	-1.40189	-1.17835	-1.47467	-1.13941	-1.52124	-1.31008	-1.69343
Q9BV57	#N/A	#N/A	#N/A	#N/A	-1.34239	-1.78061	-1.38687	-1.90349
Q9BWD1	-1.1675	-1.24573	-0.561201	-0.704945	-0.114075	-0.2191	0.0636063	-0.0204258
Q9BX68	-1.99398	-1.77228	-2.28164	-1.47203	-2.4314	-2.38261	-2.66191	-2.17375
Q9BY32	-1.84532	-2.25236	-2.05894	-2.10731	-3.07476	-3.74277	-3.69795	-3.96043
Q9BY44	-4.30257	-3.97646	-4.22208	-4.26791	-4.88678	-4.59222	-4.58352	-5.30038
Q9C005	-1.33314	-1.08384	-1.3376	-1.11026	-0.73822	-0.848805	-1.05659	-0.855619
Q9GZR7	#N/A	#N/A	#N/A	#N/A	-3.04033	-3.60623	-3.32226	-3.90477
Q9H0Q0	-3.91896	-4.13913	-3.84732	-4.29159	#N/A	#N/A	#N/A	#N/A
Q9H0U4	1.82947	1.72169	1.91409	1.97213	1.89155	1.82168	1.94241	1.82058
Q9H0W9	-3.73203	-3.21442	-2.80038	-3.06643	-3.52493	-3.93153	-2.95327	-3.15513
Q9H1E3	0.855421	0.558344	0.978689	0.768272	0.800951	0.47071	0.835045	0.766504
Q9H299	#N/A	#N/A	#N/A	#N/A	-2.09638	-2.19185	-1.80381	-2.19892
Q9H3K6	-0.651777	-0.678314	-1.1135	-1.13676	0.969856	0.85628	0.43541	0.599201
Q9H4A4	-1.53098	-1.87347	-1.14231	-1.30787	-0.601692	-1.10974	-0.694754	-1.09011
Q9H4A6	-4.45774	-5.35124	-4.77058	-4.42039	#N/A	#N/A	#N/A	#N/A
Q9H4M9	-4.04648	-3.99527	-4.65619	-3.49882	#N/A	#N/A	#N/A	#N/A
Q9H5I5	-2.85413	-2.34974	-2.65066	-2.79762	#N/A	#N/A	#N/A	#N/A
Q9H8K7	#N/A	#N/A	#N/A	#N/A	-2.04065	-2.16865	-2.45722	-1.79525
Q9H9B4	-1.84014	-1.7424	-1.5273	-1.9484	-1.42917	-1.55357	-1.23385	-1.42324
Q9HB71	-1.25443	-1.33632	-1.70092	-1.67745	-2.22882	-2.5619	-2.88098	-3.09569
Q9HC38	#N/A	#N/A	#N/A	#N/A	-2.99838	-2.96421	-3.0724	-2.41682
Q9HC84	#N/A	#N/A	#N/A	#N/A	0.506203	0.00118732	0.909374	0.802099
Q9HCY8	1.31713	0.852415	1.48431	1.79373	3.43986	2.6988	3.50311	3.64666
Q9HDC9	-0.811638	-1.32483	-0.403931	-0.655825	-2.20527	-2.75397	-1.59031	-2.28866
Q9NP79	-1.55256	-1.45761	-1.69554	-1.28866	-1.62422	-1.7358	-1.83017	-1.38469
Q9NP97	-1.52511	-1.58542	-1.36156	-0.975475	-0.00239182	-0.0817766	-0.074131	0.243761
Q9NQC3	1.81668	1.59894	1.88243	2.08437	1.07644	0.88322	1.03443	1.14776
Q9NQW7	#N/A	#N/A	#N/A	#N/A	-4.29439	-4.24356	-3.99939	-4.01862
Q9NR45	-1.06005	-1.09753	-1.02472	-0.749529	-1.04754	-1.02347	-0.803337	-0.739801
Q9NR56	-3.89678	-3.93035	-4.21788	-3.58299	#N/A	#N/A	#N/A	#N/A
Q9NS69	-1.52419	-1.70461	-1.80184	-1.704	#N/A	#N/A	#N/A	#N/A
Q9NTK5	-0.0905781	-0.0422115	-0.201769	-0.227285	-0.101099	0.0318079	-0.304073	-0.227915
Q9NVJ2	#N/A	#N/A	#N/A	#N/A	-1.55784	-1.9244	-1.31816	-1.52293
Q9NYF8	-1.1939	-1.30325	-1.59134	-1.59934	-0.207056	-0.276761	-0.373745	-0.569399
Q9NYL9	-3.42906	-3.29184	-3.23161	-3.47695	#N/A	#N/A	#N/A	#N/A
Q9NYU2	-2.48821	-2.67475	-2.28528	-2.38001	-1.4133	-1.51774	-1.66414	-1.45517
Q9NZL9	-1.7964	-1.61981	-2.04091	-2.00144	-1.67145	-1.59663	-2.36997	-2.84553
Q9NZM1	1.63599	1.41938	1.06069	1.50578	2.96193	2.69936	2.37417	2.69645
Q9NZZ3	#N/A	#N/A	#N/A	#N/A	0.253777	0.379493	0.409536	0.712065
Q9P0L0	1.17196	1.11021	1.43722	1.23861	0.846466	0.699941	1.1549	0.77388
Q9P0U1	-2.40376	-1.98153	-2.47027	-2.20013	-3.1754	-3.18943	-3.17813	-3.03699
Q9P1F3	-1.35424	-1.40773	-1.07804	-1.24994	-1.19372	-1.69862	-1.29575	-1.1466
Q9P1Z0	#N/A	#N/A	#N/A	#N/A	-4.81386	-5.25455	-5.6391	-5.48963
Q9P2E9	-0.411764	-0.697218	-0.142467	-0.44808	-0.226419	-0.421981	0.138285	-0.321974
Q9P2J5	-2.60152	-3.12906	-3.0289	-3.1112	-4.66362	-4.68794	-4.56928	-5.35836
Q9UBC9	2.08166	1.47885	2.93369	2.42269	1.50483	0.779483	2.37521	1.78731
Q9UBE0	-2.57355	-2.71189	-2.2077	-2.06715	#N/A	#N/A	#N/A	#N/A
Q9UBQ5	#N/A	#N/A	#N/A	#N/A	-2.91509	-3.16537	-3.45325	-3.27921
Q9UBQ7	#N/A	#N/A	#N/A	#N/A	-1.53554	-1.94663	-2.02786	-1.94459
Q9UBS4	-3.51583	-3.64662	-3.05338	-2.948	-1.47035	-1.36772	-1.08327	-0.854509
Q9UBT2	-3.83604	-4.44443	-4.20522	-4.31649	#N/A	#N/A	#N/A	#N/A
Q9UGM3	2.1236	2.50274	4.86422	5.11657	2.03386	2.33775	4.61867	4.82873
Q9UHA4	-3.59389	-3.5433	-2.97098	-3.02974	#N/A	#N/A	#N/A	#N/A
Q9UHD8	-0.518826	-0.238558	-0.350765	0.0375347	0.520956	0.740279	0.717587	0.71991
Q9UHX1	-1.27038	-1.2669	-1.93356	-1.71066	-0.666639	-0.786813	-0.893507	-0.987383
Q9UII2	-0.529366	-0.696035	-0.531054	-0.458927	#N/A	#N/A	#N/A	#N/A
Q9UIJ7	-4.3922	-4.19875	-3.59702	-3.4118	#N/A	#N/A	#N/A	#N/A
Q9UJZ1	-0.532814	-0.135117	-0.617197	-0.233589	-0.343786	-0.435002	-0.559599	-0.471872
Q9UK45	-3.22099	-3.56982	-4.39775	-2.90037	-1.79655	-1.92288	-2.32189	-2.1866
Q9UKV3	-3.74531	-3.79195	-4.1988	-3.72952	#N/A	#N/A	#N/A	#N/A
Q9UL46	0.166353	0.103134	0.238794	0.181692	-0.859795	-1.22563	-1.18032	-1.10958
Q9ULC4	-3.48643	-3.95677	-4.05338	-4.89771	-3.88006	-3.74864	-4.87451	-4.64202
Q9ULV4	-1.59729	-1.63958	-1.84518	-1.58743	-2.32154	-2.18226	-2.72384	-2.37324
Q9ULZ3	2.17647	1.40285	2.0249	1.37987	2.53776	1.74095	2.31073	1.56595
Q9UMS4	0.444023	0.509954	0.199003	0.48951	0.513887	0.591004	0.297127	0.346371
Q9UMX0	-4.06273	-4.41578	-5.62088	-4.40799	-6.00389	-5.36891	-5.43799	-5.33841
Q9UN72	5.99092	5.82444	6.18052	6.00186	6.80733	6.58127	7.01063	6.72624
Q9UNX3	2.92243	2.9504	2.85468	2.66437	3.01643	3.00207	3.08519	2.70344
Q9UQ80	-0.563053	-0.583569	-0.907497	-0.963337	0.00765228	-0.216552	-0.372169	-0.66317
Q9UQB8	-1.41937	-0.724344	-1.24688	-0.495651	-1.83026	-1.10018	-1.68548	-0.919302
Q9Y224	-2.72056	-2.72056	-2.36547	-2.51657	-3.02248	-3.44605	-2.93093	-2.72451
Q9Y230	-1.27808	-1.17253	-1.22313	-1.349	-2.54046	-3.52525	-2.95379	-3.7634
Q9Y237	-2.69638	-2.85201	-2.98415	-3.30985	-2.03431	-1.89547	-1.88016	-1.75064
Q9Y265	0.526024	0.482456	0.196468	0.163233	0.618671	0.371848	0.168011	0.0729599
Q9Y285	#N/A	#N/A	#N/A	#N/A	-4.44161	-4.40732	-4.79833	-3.86802
Q9Y2B0	-2.83933	-2.62593	-2.42705	-2.72614	-1.67522	-2.4294	-1.76709	-1.83316
Q9Y2L1	#N/A	#N/A	#N/A	#N/A	0.581818	0.0904226	-0.190184	0.776354
Q9Y2P8	-2.34686	-2.39687	-2.56789	-2.46629	#N/A	#N/A	#N/A	#N/A
Q9Y2V2	-1.54412	-1.18492	-1.1297	-1.14802	-1.06458	-0.836692	-0.751205	-0.947191
Q9Y2X3	-1.78529	-1.80151	-1.11088	-1.49977	-1.88858	-2.10029	-1.6278	-2.26867
Q9Y334	#N/A	#N/A	#N/A	#N/A	3.10218	3.13422	3.03486	2.71218
Q9Y3B4	-2.12422	-2.12214	-2.54828	-2.30076	#N/A	#N/A	#N/A	#N/A
Q9Y3I0	-1.25281	-1.18596	-1.22999	-1.07771	-2.62926	-2.50884	-2.34118	-2.2497
Q9Y3U8	2.62361	2.55997	2.36279	2.38573	2.10142	2.02714	1.80143	1.7128
Q9Y490	-0.610415	-0.52783	-1.12614	-0.701803	-0.645237	-0.731711	-1.16948	-0.523512
Q9Y4L1	1.62021	1.85839	1.78656	2.20489	2.23894	2.33896	2.34	2.71909
Q9Y4W6	#N/A	#N/A	#N/A	#N/A	2.00743	2.03447	1.43103	1.40863
Q9Y4Z0	-0.279873	-0.19245	-0.353456	0.0375347	#N/A	#N/A	#N/A	#N/A
Q9Y570	#N/A	#N/A	#N/A	#N/A	-4.27233	-4.04598	-4.07313	-3.95633
Q9Y5Y2	-1.58901	-1.42228	-2.15413	-1.65249	-3.31012	-3.46938	-4.88229	-3.29714
Q9Y617	-2.86191	-2.67959	-2.77353	-2.74879	#N/A	#N/A	#N/A	#N/A
Q9Y678	-1.48263	-1.33498	-1.55801	-1.29883	-0.902435	-0.935296	-0.887869	-0.958834
Q9Y6D6	2.00445	1.96904	2.31727	2.07475	#N/A	#N/A	#N/A	#N/A
Q9Y6K5	-0.828188	-0.737328	-0.652189	-0.628414	-4.13614	-4.51172	-3.33047	-4.5883

## Sheet: combined log2 normalized
Protein IDs	L3.6sl_2D_1	L3.6pl_2D_1	L3.6sl_3D_1	L3.6pl_3D_1	L3.6sl_2D_2	L3.6pl_2D_2	L3.6sl_3D_2	L3.6pl_3D_2
O00151	-0.286579	0.0106697	-0.271929	0.370733	0.0586529	0.416802	-0.147779	0.682774
O00264	-3.12353	-3.04583	-2.56936	-1.68532	-1.34658	-1.58331	-1.04497	-0.151291
O00299	2.49626	2.50904	2.46561	2.5162	2.3527	2.341	2.21053	2.19477
O00303	-3.7541	-3.32634	-4.03705	-3.84068	-4.12853	-4.96461	-4.75999	-5.17446
O00469	-5.61274	-4.51902	-4.39845	-5.14601	-4.59211	-4.76173	-5.04419	-5.18793
O00487	-1.4032	-1.45497	-1.6664	-1.66004	0.144888	0.0970373	-0.0465717	0.0619507
O00571	-3.59554	-4.3705	-4.49584	-4.21438	-4.0976	-3.87455	-4.37011	-4.9837
O00625	-1.30422	-1.08538	-1.07643	-0.78043	-1.3784	-1.07728	-1.40368	-0.946243
O00764	-2.344	-2.63237	-2.44475	-2.15485	-1.6277	-1.63885	-1.43374	-1.23948
O14561	-0.739943	-0.657042	-0.814934	-1.05854	-0.028574	0.0242872	-0.090662	-0.419226
O14579	-2.99606	-3.07878	-3.0305	-4.36918	-1.95211	-2.26419	-2.78538	-3.15507
O14745	0.61779	0.550898	0.352261	0.667145	-0.835941	-0.969087	-1.28232	-0.958834
O14818	0.179659	0.156572	-0.164707	-0.254801	0.447569	0.504859	0.361099	0.454535
O14896	-3.74691	-3.85829	-3.65079	-3.71552	-2.50434	-2.91611	-2.46705	-2.67755
O14979	0.171711	-0.00860977	0.0266552	-0.353081	0.163273	0.105886	0.0736618	-0.297407
O14980	-0.303591	-0.263489	-0.730242	-0.510883	-0.114491	-0.25097	-0.715471	-0.535469
O15145	-2.35335	-2.10693	-1.3659	-1.84479	-1.05313	-1.03851	-0.262857	-0.843897
O15371	-2.14335	-2.00644	-2.51345	-2.38705	-1.12435	-1.12055	-1.63822	-1.46256
O15372	-3.48204	-3.42258	-3.80098	-4.0921	-2.59666	-2.43531	-3.48878	-3.13871
O43169	-0.102608	0.0333271	0.0121651	0.183634	-1.66221	-1.66167	-1.21771	-1.28794
O43175	-0.245918	0.231161	-1.15245	0.191858	-0.156778	0.207244	-1.10583	0.0872402
O43242	-1.58945	-1.55941	-1.77154	-1.30298	-1.14926	-1.00369	-1.2614	-1.07413
O43324	-0.584621	-0.666903	-0.732414	-0.548065	-1.20801	-0.964448	-1.24801	-1.21262
O43390	1.23886	1.20664	1.35601	1.24278	1.06163	0.957829	1.07096	0.993357
O43399	-1.72446	-1.70645	-1.27722	-1.22484	-2.25454	-2.2986	-2.16864	-1.83667
O43707	4.29381	4.10803	4.18363	4.1293	4.42935	4.18327	4.23004	4.15715
O43809	-5.39679	-4.0785	-5.48158	-5.56178	-4.16426	-5.22633	-3.8463	-4.89215
O60437	-1.96667	-2.14568	-2.22133	-1.6872	-2.91696	-2.89441	-2.72023	-2.54457
O60506	2.79625	2.70774	2.55776	2.56112	3.0544	2.96989	2.86397	2.72588
O60610	-2.18101	-1.88508	-1.79227	-1.78199	-2.46143	-2.57681	-2.33414	-2.42019
O60664	-1.61631	-1.82026	-1.55739	-1.50204	-1.26859	-1.36611	-1.40001	-1.26351
O60716	-0.245178	-0.197077	0.0933895	0.296682	-0.524834	-0.467616	-0.169584	0.0836544
O60888	-1.89689	-1.74176	-1.55203	-1.59085	-0.920536	-1.20346	-0.838079	-0.779594
O75347	0.186867	0.233984	-0.0105057	-0.0284462	1.51573	1.55155	1.19846	1.06574
O75367	0.743835	0.595194	1.11848	1.17899	1.52191	1.45112	1.87934	1.84603
O75368	-0.750134	-0.941435	-0.43063	-0.339943	-1.52464	-1.84157	-1.27858	-1.35776
O75369	4.31324	4.46707	4.26264	4.46933	4.45789	4.51965	4.32352	4.47511
O75390	-0.717064	-0.67038	-0.755058	-0.688976	-0.961287	-0.920247	-1.18801	-1.32362
O75531	1.22232	1.42591	1.21444	1.5445	1.77299	2.02508	1.87825	2.06956
O75533	-0.60643	-0.550858	-0.762068	-0.666937	-0.992785	-1.04678	-1.28613	-1.269
O75607	-1.49013	-1.64337	-1.55771	-1.58194	-1.01996	-1.15713	-1.41979	-1.21191
O75643	-3.21966	-2.94212	-3.31359	-3.06262	-3.43624	-3.30112	-3.63253	-3.61873
O75781	-1.75924	-1.80665	-2.08113	-1.81503	-0.99202	-0.965041	-0.917055	-1.09548
O75874	0.88246	0.822624	1.20166	1.61471	0.861042	0.695138	1.04354	1.25314
O75947	0.883814	0.923349	0.791777	1.232	1.11308	1.06441	0.910992	1.30029
O75955	-1.84751	-2.26098	-1.02489	-1.28517	-2.31234	-2.78895	-1.78216	-2.01049
O94903	-3.15968	-3.57701	-2.51731	-2.9529	-3.4155	-3.49207	-3.08032	-2.95257
O95292	-0.112709	-0.0967522	-0.228437	-0.352465	0.42165	0.570048	0.568764	0.309708
O95336	-0.0215836	-0.170197	0.0893631	0.322525	-0.383192	-0.516482	0.023468	0.142435
O95372	-1.56337	-1.66501	-1.59704	-1.51139	-3.69184	-3.94553	-4.02833	-3.5266
O95399	2.57017	2.82605	2.81142	3.27979	4.19145	4.3721	4.30913	4.75519
O95433	-2.33669	-2.12793	-2.09691	-3.19823	-1.91081	-2.06406	-1.93467	-2.56233
O95573	-0.900703	-0.681608	-0.597372	-0.398754	-0.795578	-0.688117	-0.720364	-0.596792
O95861	-3.73067	-4.10564	-3.58947	-4.19558	-2.39074	-2.48982	-2.19985	-3.0229
O95881	-1.09628	-1.30584	-1.31332	-1.18826	-2.026	-2.12899	-2.10282	-2.33469
O95994	0.592199	0.886778	1.7316	2.09517	0.388929	0.702001	1.5085	1.88147
P00338	5.145	5.52049	5.39847	5.4999	5.35807	5.6731	5.63905	5.65416
P00387	-2.98455	-2.66682	-2.81299	-2.76293	-2.804	-2.79676	-2.6099	-2.55236
P00403	1.34802	1.57457	1.58702	1.66899	0.186508	0.317851	0.197018	0.390062
P00441	2.98607	2.90871	3.11706	3.05242	3.06823	2.91511	3.19629	3.02648
P00492	-3.44259	-3.08721	-3.29463	-3.10248	-1.38226	-1.41076	-1.61236	-1.1965
P00505	-0.540894	-0.194799	-0.376112	-0.317022	-1.32135	-1.45502	-1.61673	-1.45193
P00558	6.73421	7.03366	7.32368	7.63026	7.09102	7.33123	7.58205	7.86331
P00568	-1.5027	-1.41652	-1.34296	-0.798765	-1.2952	-0.99517	-1.03815	-0.618015
P00750	-4.62573	-4.29555	-3.63671	-2.55973	-3.38818	-3.79917	-3.15446	-1.71424
P00966	1.98233	1.98705	2.59578	2.92081	1.99521	2.00406	2.62487	2.9975
P02545	4.33516	4.39169	4.52302	4.41334	4.74122	4.69627	4.93671	4.79831
P02786	0.922613	1.26328	1.03633	1.37132	0.982407	1.22828	1.07414	1.34456
P02794	1.62851	1.86641	2.63972	3.05889	1.42532	1.6382	2.48819	2.85345
P04040	-4.96635	-4.31034	-4.65348	-4.36208	-5.19415	-4.55655	-4.96706	-5.27555
P04075	6.92221	7.15957	7.18408	7.24587	7.37569	7.53763	7.59449	7.53083
P04080	1.88512	1.71914	2.58176	2.64556	1.35261	1.19504	2.18397	2.13999
P04083	6.65224	5.81799	6.71472	7.42245	6.78904	5.90099	6.76813	7.37671
P04179	0.0210972	0.0805511	0.557219	0.887224	-0.18507	-0.107703	0.451813	0.51792
P04181	-1.324	-1.73826	-2.25148	-1.83568	-0.068325	-0.0502462	-0.733004	-1.04016
P04406	8.09511	7.98334	8.21411	8.00816	8.41835	8.24248	8.63072	8.20459
P04439	2.27603	2.3641	3.29899	3.13981	1.6887	1.65524	2.56901	2.34013
P04632	0.881626	0.578287	1.26487	1.18766	0.821106	0.366382	0.987818	0.867432
P04792	1.62759	2.59144	2.40801	3.45426	1.28735	2.10467	1.88042	2.86689
P04843	0.510431	0.544775	0.899916	0.953527	-0.442863	-0.573657	-0.233473	-0.401205
P04844	-2.67979	-2.84071	-2.70879	-2.02828	-1.64972	-1.83372	-1.63315	-1.82173
P05023	2.22249	2.39783	2.48444	2.87723	1.31117	1.38675	1.52205	1.77327
P05026	-2.37763	-2.18048	-1.85819	-1.18784	-3.93149	-3.90513	-3.51049	-2.9139
P05109	2.51109	1.39614	5.06855	3.05076	3.77268	2.66389	6.18469	4.09563
P05141	3.78603	3.88889	3.62489	3.80411	4.22222	4.26862	3.95063	3.98123
P05386	2.74054	2.77785	2.51121	2.34102	3.08057	3.038	2.71863	2.57792
P05387	3.17616	3.19393	3.08965	2.97937	3.37989	3.29096	3.23859	3.04102
P05388	2.94127	2.92382	2.70149	2.59959	2.6954	2.57682	2.28322	2.04645
P05455	0.770397	0.773903	0.863659	0.600746	1.12863	1.02587	1.07491	0.821779
P05556	-2.08362	-1.96495	-1.42783	-1.5423	-1.69308	-1.93227	-1.41854	-1.49329
P05783	5.84651	5.81234	5.51943	4.7752	5.89689	5.7945	5.60112	4.7766
P06454	2.5759	2.64944	2.26359	2.52747	4.61259	4.58812	4.20086	4.39859
P06576	3.75387	4.071	3.99151	4.01482	3.65908	3.87408	3.80653	3.86862
P06702	3.04674	2.35571	5.32636	3.63683	3.5253	2.74383	5.74166	3.96674
P06703	6.26313	5.98838	7.1647	7.10733	7.45475	7.06966	8.35599	8.18903
P06733	8.40228	8.3983	8.36826	8.40392	9.12029	9.05449	9.09371	9.03892
P06737	-1.07829	-1.2437	-1.24173	-1.02438	-3.97874	-3.28596	-3.28298	-3.24926
P06744	4.3677	4.22035	4.8397	4.3783	4.99309	4.79558	5.35157	4.89721
P06748	5.76013	5.89175	5.40922	5.23008	8.11704	8.1942	7.77657	7.35089
P06753	2.84768	2.64912	2.72224	2.80879	2.9894	2.65193	2.65567	2.61275
P07099	-0.724367	-1.10222	-0.317589	-0.777002	-0.740332	-1.35616	-0.499308	-0.937637
P07108	3.80989	3.82418	4.19835	4.01644	3.46403	3.37653	3.84861	3.62324
P07195	3.8236	4.12303	3.64124	3.76841	4.91104	5.07993	4.6384	4.69347
P07205	0.0823288	0.222324	0.524538	0.877283	0.253731	0.32326	0.610226	0.768126
P07237	5.30556	5.45298	5.57421	5.69455	5.72581	5.77419	6.03521	6.00335
P07305	0.414484	0.418119	1.24706	1.36441	2.88652	2.99399	3.73075	3.69062
P07339	4.31695	4.41357	5.42961	5.11635	4.20341	4.17888	5.30185	4.86428
P07355	7.62455	7.52308	7.70238	7.89178	7.8125	7.66004	7.83268	7.95651
P07384	-0.759722	-0.655161	-0.770229	-0.440956	-0.814314	-1.03639	-0.962303	-0.837414
P07437	5.01811	4.85151	4.27734	4.14519	5.03146	4.80788	4.2748	4.03572
P07602	-1.49544	-1.23171	-0.924231	-1.27878	-0.363319	-0.37814	0.348307	-0.423418
P07737	4.63074	4.91449	4.5743	4.45272	4.73864	4.8752	4.6497	4.40538
P07741	0.386936	0.369272	0.57353	0.507259	0.962706	0.945085	1.06713	1.05364
P07814	-0.366375	-0.563932	-0.396734	-0.396484	-1.66273	-1.9554	-1.36601	-1.73069
P07900	6.88918	6.92307	6.45623	6.43897	7.33669	7.26429	6.83171	6.76811
P07910	4.51835	4.56471	4.58003	4.43248	4.862	4.77272	4.79741	4.64047
P07954	0.293732	-0.00261879	0.0105057	-0.154333	0.298014	0.108935	-0.10005	-0.208143
P08133	-0.628925	-0.504881	-0.735558	-0.508234	0.623642	0.562404	0.49605	0.392822
P08174	1.19687	1.06777	1.45808	1.20129	0.783102	0.807637	1.2495	0.953573
P08195	1.98162	2.09171	1.87884	2.06329	2.17377	2.2064	1.96928	2.16031
P08238	5.63021	5.54135	5.56026	5.28291	5.55679	5.38193	5.44732	5.10329
P08397	-3.21882	-3.0029	-3.24809	-3.44938	-2.70526	-2.24691	-3.2002	-2.99975
P08670	4.40098	5.65926	4.06658	4.45313	4.42726	5.63809	4.05122	4.3713
P08708	1.8493	1.88301	1.71225	1.66047	2.41218	2.2725	2.23306	2.14721
P08758	3.3805	3.82656	3.73409	3.93331	3.4946	3.85994	3.81231	3.86222
P08865	3.12197	3.11647	2.98004	2.8834	4.1347	4.07959	3.94621	3.78004
P09012	-0.519558	-0.562462	-0.431707	-0.439274	-0.626268	-0.876245	-0.628988	-0.73765
P09104	-1.92901	-2.02531	-1.38851	-0.892067	-1.87382	-1.66148	-0.825565	-0.526249
P09211	6.10931	6.35985	6.67201	6.68126	5.87972	6.06002	6.43707	6.32188
P09382	3.04921	2.97447	2.5512	2.93745	2.91502	2.70767	2.25504	2.60379
P09429	3.58965	3.79877	3.31128	3.40491	2.82933	2.96545	2.47949	2.51683
P09497	0.463398	0.421688	0.498169	0.46332	1.49512	1.25769	1.4189	1.34516
P09651	4.30745	4.24097	3.69494	3.35449	4.24994	4.0681	3.53559	3.18576
P09758	-1.42981	-1.73395	-1.18143	-0.988401	-0.17293	-0.707065	-0.233315	-0.0271626
P09874	0.443855	0.211313	-0.166174	-0.0540314	-0.980255	-1.30594	-1.72438	-1.7279
P09960	-2.12415	-2.09221	-1.75099	-1.72209	-0.952213	-1.08526	-0.660694	-0.869455
P09972	2.58464	2.69468	2.54174	2.65236	2.55161	2.54025	2.52624	2.6296
P0DMV9	4.22953	4.11356	4.83122	4.90547	4.16257	3.87495	4.58842	4.55659
P0DP25	5.48005	5.46449	5.5193	5.68481	5.48861	5.4158	5.46255	5.5364
P0DPI2	-2.31515	-2.17781	-2.18141	-1.94859	-1.4672	-1.5904	-1.40019	-1.40686
P10412	1.60481	1.50788	1.3677	1.70044	6.93542	6.79033	6.67369	6.60495
P10599	3.23871	3.33108	3.21552	2.96885	3.40747	3.4205	3.28037	3.04548
P10606	1.15792	1.20126	1.16718	1.36508	1.58909	1.56915	1.58776	1.72023
P10768	-0.435238	-0.403271	-0.15407	-0.520929	0.180796	0.138867	0.145393	0.103096
P10809	5.88855	6.02132	5.62545	5.71305	5.98062	6.05481	5.65322	5.68012
P11021	6.09492	6.29993	6.4353	6.81396	6.10575	6.26429	6.41989	6.76264
P11142	5.88903	5.99318	5.76739	5.76363	5.75156	5.77519	5.54338	5.4534
P11166	2.41783	3.01579	3.37187	3.48405	2.44668	3.07926	3.48475	3.56745
P11216	0.114073	-0.197458	0.110729	-0.122791	-0.199585	-0.613322	-0.187717	-0.629837
P11387	-1.51461	-1.63525	-1.8513	-1.80578	-2.01669	-2.23523	-2.29278	-2.28366
P11413	0.981499	1.26882	0.666834	0.938871	1.00708	1.07332	0.552725	0.783966
P11586	1.13761	0.93716	0.703192	0.884279	1.61235	1.47995	1.23685	1.32882
P11684	-1.98336	-4.26923	-2.3774	-2.28913	-1.91008	-2.48504	-2.25451	-2.12751
P11940	1.94408	2.06076	1.66266	1.76414	1.55815	1.51594	1.24392	1.28881
P12004	0.0291939	0.181692	-0.317316	-0.0392342	-0.357882	-0.332294	-0.489405	-9.15527e-05
P12236	0.152258	0.155441	-0.0590611	-0.00392532	-0.6394	-0.656407	-0.921785	-0.801888
P12268	-0.570292	-0.806143	-1.51416	-1.15513	0.412506	0.35439	0.144293	-0.0272255
P12277	1.06195	1.6058	0.879789	1.33585	1.46795	1.82888	1.05038	1.52551
P12814	0.490993	0.371887	0.103304	0.0316849	0.824743	0.782563	0.869232	0.682735
P12956	3.83288	3.99777	3.84297	3.782	3.71957	3.80992	3.61658	3.55581
P13010	3.34028	3.54448	3.29936	3.39342	3.31512	3.43897	3.18333	3.20492
P13073	1.0223	0.978865	1.02576	1.35043	-0.477818	-0.365933	-0.280237	-0.0777531
P13473	-3.44104	-3.30227	-2.58084	-2.99133	-3.31778	-3.9644	-2.72764	-3.13488
P13489	-1.69769	-1.52693	-1.20582	-1.30326	-1.83284	-1.75831	-1.61911	-2.02091
P13639	5.58393	5.69476	5.27441	5.33107	5.83196	5.84651	5.48919	5.4719
P13667	1.09829	1.25519	1.27084	1.67366	0.899197	1.19717	1.20137	1.43453
P13674	-2.1305	-2.23515	-1.84824	-1.90974	-1.87079	-1.98839	-1.43821	-1.60124
P13693	0.628599	0.574684	0.279314	0.231647	0.711899	0.625297	0.250328	0.0973148
P13796	-0.585644	-0.41498	-0.659864	-0.521523	-0.661758	-0.551459	-0.466341	-0.501104
P13797	1.51789	1.42816	1.56873	1.54488	1.12528	1.06033	1.10891	1.20145
P13804	1.13764	0.99399	1.15603	1.33893	0.788429	0.661218	0.77453	0.853811
P14174	4.06257	4.39115	5.59218	4.74045	3.89708	4.14801	5.30975	4.41539
P14314	2.41442	2.44279	2.58383	2.83083	2.87922	2.857	2.91863	3.16086
P14324	0.176495	0.082119	0.438047	0.407913	0.634132	0.381597	0.810396	0.63002
P14406	0.371513	0.714336	0.961954	1.0796	0.159142	0.337152	0.555027	0.602236
P14550	-0.579433	-0.652657	-0.474503	-0.419609	-0.551666	-0.779691	-0.495777	-0.312645
P14618	8.09455	8.20024	8.40814	8.36075	8.473	8.47284	8.74864	8.72223
P14625	4.82022	4.76908	5.12887	5.18484	5.04153	4.87358	5.293	5.25542
P14866	1.22393	1.14295	1.31858	1.19496	3.0201	2.8752	2.89229	2.69664
P14868	-1.64309	-1.39814	-1.81251	-1.64052	0.722837	0.52872	0.632067	0.61351
P14923	2.22589	2.14205	2.34887	2.56252	1.83409	1.71383	1.91993	2.09243
P15311	3.58137	3.76884	3.6739	3.83349	4.03282	4.11162	4.08659	4.17689
P15559	1.72461	1.36786	1.83735	1.37401	2.15808	1.50672	2.15465	1.51361
P15880	3.0727	3.02763	2.88904	2.92263	3.16858	3.02483	2.83773	2.8073
P15924	-0.307314	-0.52363	-0.440758	-0.396484	-1.72505	-2.33188	-2.02049	-1.71014
P16104	0.213379	0.311678	0.403397	0.325222	-0.354082	-0.26158	-0.482021	-0.384605
P16144	-0.0551949	0.555099	0.0356903	0.496363	-0.757614	-0.083581	-0.459167	0.00847435
P16152	0.693741	0.59049	0.842894	0.934626	0.539537	0.440312	0.520006	0.540585
P16401	4.82652	4.92772	4.58852	4.88725	4.75983	4.76714	4.44977	4.69162
P16403	5.03221	5.00535	4.838	4.89972	1.26203	1.22805	0.789469	0.981348
P16930	-3.041	-3.15398	-3.8512	-3.1935	-5.19647	-3.93683	-3.59341	-3.86507
P16949	1.49845	1.40699	0.771179	0.687431	1.55317	1.26806	0.657274	0.525188
P17066	0.658175	0.751434	0.623558	0.60347	-0.598358	-0.520928	-0.684505	-0.842686
P17096	0.132282	-0.203934	-0.964949	-0.621828	0.710623	0.359616	-0.286654	-0.0117378
P17174	-0.701548	-0.228891	-0.794992	-0.432379	0.654364	0.712399	0.215357	0.297926
P17301	-2.04152	-2.25388	-1.45823	-1.45764	-0.773602	-0.879935	-0.638533	-0.654449
P17844	2.29908	2.39582	2.16977	2.28644	1.54296	1.4598	1.2372	1.29115
P17980	-4.46049	-4.18349	-3.86639	-4.33458	-1.78381	-1.92731	-2.18549	-2.01668
P17987	2.29526	2.27992	2.01025	1.99078	2.51649	2.46719	2.12744	2.1771
P18077	0.0286369	-0.00434685	0.10195	0.359825	-1.28672	-1.42597	-1.42247	-1.17223
P18124	1.34306	1.33746	1.23691	1.16046	1.15438	1.01287	1.03697	0.928579
P18206	-1.78943	-1.68074	-1.96067	-1.65756	-0.880096	-0.953212	-1.05056	-1.02423
P18621	2.50809	2.47773	2.25296	2.24444	2.96214	2.80632	2.6207	2.50509
P18669	4.03691	4.44796	4.0997	4.31735	4.14266	4.46648	4.1083	4.29932
P19105	0.845495	1.07826	1.16491	1.26011	1.82003	1.96788	2.02889	2.06566
P19338	5.12006	5.14798	4.86425	4.75547	5.2593	5.2433	4.99574	4.78392
P20290	-2.54306	-3.01282	-4.01491	-2.86823	-0.860994	-0.943816	-0.965733	-1.31388
P20591	-3.74782	-4.5361	-2.45691	-3.74837	-3.58668	-3.66661	-2.58499	-3.41721
P20618	-2.74572	-2.78861	-2.94102	-2.59746	0.0827389	0.182202	0.0947666	0.0658836
P20674	0.000795364	0.175129	0.281231	0.485039	0.100441	0.163091	0.380234	0.508762
P20700	0.954924	1.00146	1.02822	0.924717	0.714985	0.6755	0.602011	0.483089
P20810	0.264795	0.0926647	1.05205	0.81526	0.608932	0.356246	1.53814	1.19632
P20962	-0.197027	-0.112003	0.202482	0.303452	0.689877	0.657094	0.96414	1.13675
P21333	2.6	2.62094	2.37447	2.52699	2.29716	2.33956	1.99929	2.16031
P21796	1.2377	1.1014	1.21503	1.28588	1.23924	1.04408	1.16494	1.19353
P21926	-1.29848	-0.892614	-0.97035	-0.410334	-0.0428925	0.176021	0.107935	0.544334
P22061	-0.934513	-0.860479	-0.773209	-0.811523	-0.303865	-0.270507	-0.293264	-0.462795
P22087	-0.823957	-0.891014	-1.17196	-0.951035	-0.0516987	-0.11263	-0.157623	-0.258127
P22102	-1.16495	-1.2269	-1.93843	-1.85981	-1.72473	-1.93851	-2.42187	-2.35982
P22234	2.27415	2.27773	1.96123	1.93015	1.50328	1.6428	1.35744	1.32952
P22314	3.08822	3.03792	3.24664	3.22109	3.25677	3.15998	3.43962	3.28737
P22392	5.26778	5.47263	5.23856	5.13329	5.46191	5.58635	5.2666	5.13903
P22570	-1.78866	-1.65318	-2.09697	-1.71595	-2.96906	-3.65223	-4.20917	-3.07542
P22626	6.15421	6.16932	5.92359	5.75485	6.28513	6.24957	6.01623	5.77709
P22695	-0.833445	-1.06568	-0.812122	-0.695433	-0.389877	-0.321685	-0.250742	-0.220604
P23246	2.76833	2.75741	2.69937	2.6144	2.21735	2.11917	2.13775	1.91256
P23284	4.73342	4.93578	5.21956	5.11197	5.07293	5.18461	5.50001	5.38278
P23381	0.807266	0.831518	0.998947	1.07257	0.0530968	-0.00118732	0.361572	0.363262
P23396	3.15219	3.12622	2.93929	2.93051	3.15931	3.09102	2.912	2.82594
P23526	2.76616	2.89541	2.77088	2.61945	2.85707	2.87453	2.788	2.61345
P23528	5.30037	5.57247	4.97389	5.00445	5.23578	5.42844	4.88132	4.76989
P24534	2.73526	3.01981	2.36293	2.22198	2.14844	2.36139	1.80418	1.72367
P24752	-3.8907	-3.52395	-3.70097	-3.57936	-2.02869	-2.39213	-2.20166	-2.69377
P25205	-2.99294	-2.54299	-3.76535	-3.3962	-0.780197	-0.863788	-1.04176	-0.991037
P25398	1.378	1.34661	1.1589	1.11074	2.13985	2.04431	1.8259	1.79593
P25685	-3.23205	-2.98883	-3.42287	-2.97922	-3.31542	-3.36106	-3.31956	-3.62978
P25705	3.17591	3.43521	3.14281	3.30126	2.9803	3.08745	2.88022	2.99757
P25786	0.169844	0.24247	0.134436	0.00392532	-0.337658	-0.444493	-0.642115	-0.752979
P25787	-0.173124	0.00261879	-0.307386	-0.290497	-1.06608	-1.10083	-1.48461	-1.65044
P25789	-0.782413	-0.683523	-0.885975	-1.05053	-0.513092	-0.547986	-0.92576	-1.04877
P25815	-1.1209	-2.04904	-0.320763	-1.65454	-0.862392	-1.89237	0.11775	-1.35083
P26038	3.08334	3.00823	3.04472	3.37256	3.69515	3.51604	3.64484	3.94292
P26196	-2.48703	-1.9092	-2.18749	-2.03529	-1.55028	-1.24682	-1.68842	-1.49319
P26368	-2.26491	-2.39293	-1.95784	-2.81462	-1.29291	-1.52395	-1.42642	-1.91346
P26373	0.712172	0.695627	1.02976	0.646259	1.02189	1.03517	1.23499	0.802979
P26599	1.80746	1.76019	1.77011	1.61061	2.1773	2.12936	2.30199	1.92328
P26640	-0.716316	-0.814631	-0.904093	-0.984852	-1.6101	-1.71543	-1.90554	-1.99321
P26641	3.7766	3.95605	3.56521	3.6522	3.35828	3.4619	3.00553	2.94738
P26885	-2.24366	-1.80209	-1.57934	-1.39703	-2.6393	-2.60868	-2.5068	-1.81677
P27348	1.2886	1.58259	1.13936	1.21335	1.1629	1.294	1.07222	1.04397
P27635	1.77171	1.75556	1.65806	1.57767	2.28288	2.17777	2.04453	1.83874
P27695	0.768829	0.776306	0.708406	0.598974	0.698103	0.60963	0.575583	0.437416
P27797	3.33562	3.22794	3.83963	3.78009	3.1959	3.06188	3.64609	3.56367
P27816	1.30587	1.3938	1.61005	1.51342	-0.44878	-0.690963	-0.129177	-0.312113
P27824	4.83712	4.93466	4.98293	5.31596	4.69941	4.74185	4.8208	5.07826
P28066	-0.0381165	-0.0269337	-0.238094	-0.0126553	0.71619	0.605235	0.514858	0.388796
P28482	-2.56862	-2.76611	-2.47075	-2.26658	-1.80339	-2.0583	-1.88305	-2.0581
P29034	3.71099	3.76411	3.85257	3.9104	4.1512	4.04642	4.10308	4.11708
P29401	3.61529	3.76625	3.90291	3.90015	3.69587	3.69326	3.84443	3.79462
P29508	1.80941	0.51107	2.79978	1.36574	2.67143	1.60835	3.39854	2.11867
P29692	2.59399	2.65239	2.25734	2.22733	2.57413	2.56113	2.16171	2.13622
P29966	-1.00621	-1.45808	-1.21966	-1.063	-1.64773	-1.54768	-1.82389	-1.61894
P30040	0.537697	0.439592	0.817499	0.878145	0.883663	0.677859	1.08744	1.02353
P30041	3.92015	3.63013	4.24676	3.72662	4.36567	3.99212	4.5816	4.07746
P30043	1.51634	1.09329	1.41939	1.22438	1.18909	0.67199	1.10275	0.793486
P30044	4.04102	4.06035	4.85219	4.9832	3.78038	3.7802	4.59489	4.68046
P30046	-1.52212	-1.32383	-1.27464	-1.44496	-1.17883	-1.01176	-0.946455	-1.37215
P30048	0.153076	0.0668182	-0.134466	0.039547	-1.53721	-1.65516	-1.74419	-1.63753
P30049	-1.4559	-1.45272	-1.98723	-1.28168	0.648235	0.64889	0.421295	0.505783
P30050	3.35268	3.46572	3.50373	3.3312	3.47158	3.49315	3.42055	3.19965
P30084	-1.50668	-1.54257	-1.72829	-1.58582	-1.77903	-1.86122	-1.86735	-1.62525
P30085	-0.977839	-1.35319	-0.683605	-0.681225	-0.44376	-0.711343	-0.0887928	-0.380205
P30086	2.35001	2.235	3.02601	2.47615	2.89867	2.6529	3.46671	2.79947
P30101	5.78044	5.82245	6.3853	6.38626	6.22354	6.18689	6.74765	6.69341
P30153	0.429834	0.201603	0.256674	0.236917	0.797665	0.560838	0.706736	0.517191
P30740	1.99991	1.72769	2.38077	2.59093	1.37972	0.942174	1.63272	1.86593
P30838	2.23268	2.6953	3.09093	3.68711	2.25031	2.64611	3.14418	3.6553
P31040	-4.28441	-3.68636	-3.52847	-4.2893	-1.73289	-1.68843	-1.85253	-1.84134
P31153	0.125475	0.274395	-0.0599709	-0.0725269	0.3533	0.2427	0.337595	0.0759907
P31327	1.9626	0.908663	3.26733	1.26742	2.49079	1.15122	3.84932	1.46186
P31930	0.915371	0.982559	0.952332	1.02588	1.20454	1.25504	1.19849	1.25543
P31939	2.16992	2.3713	2.25349	2.23788	1.78529	1.90096	1.65169	1.63394
P31942	-0.587009	-0.590639	-0.770601	-0.450336	0.142647	0.191504	0.202608	0.0197163
P31943	2.9633	2.9253	2.89609	2.95878	2.66373	2.66139	2.61983	2.61445
P31946	0.58058	0.509348	0.766102	0.261374	-0.932346	-1.15808	-0.669161	-1.32979
P31947	4.26534	4.10013	4.34204	4.12934	5.12902	5.0417	5.20883	4.93443
P31948	3.24927	3.5011	3.13124	3.19124	3.9387	4.03989	3.64111	3.68328
P31949	2.97404	2.27555	3.57659	2.81252	2.92156	2.22383	3.16151	2.58857
P32119	2.03943	1.93764	1.83019	1.75484	3.01221	2.82438	2.74317	2.62035
P32969	-0.349985	-0.405993	-0.344475	-0.637064	0.67235	0.513881	0.532911	0.226084
P33240	-4.67157	-4.14065	-5.076	-3.89621	-4.34122	-4.11759	-5.50652	-4.5411
P33316	0.116854	0.233644	-0.429846	-0.289991	0.691273	0.787896	0.180649	0.240128
P33991	-0.743839	-0.683098	-1.63981	-1.28084	-0.396015	-0.28682	-1.29936	-0.903948
P34897	0.23628	-0.0243015	0.0136776	-0.098177	-0.275433	-0.461486	-0.494823	-0.462372
P34932	1.04167	1.12537	0.769218	0.930185	0.648518	0.655009	0.377634	0.395809
P34949	-1.68101	-1.3919	-0.665388	-0.899115	-0.937815	-0.96528	-0.459074	-0.490721
P35080	-1.59626	-1.31496	-1.84688	-1.78781	-1.82727	-1.78272	-2.10881	-2.16003
P35221	1.06429	0.852673	1.17763	1.36812	1.6465	1.38589	1.63694	1.889
P35232	1.93449	2.02504	1.8451	2.02613	1.84748	1.78283	1.76625	1.84201
P35268	0.128387	0.0604744	-0.142708	-0.29793	-0.92481	-1.04704	-1.55661	-1.71977
P35579	4.90207	5.07643	4.95024	5.14605	5.30119	5.41109	5.31509	5.42397
P35606	-2.33882	-2.56064	-2.32907	-2.17232	-1.16028	-1.22222	-1.06576	-0.793993
P35613	1.70431	2.17426	1.98064	2.15049	1.28449	1.67418	1.46776	1.57938
P35998	-1.2142	-1.27264	-1.39712	-1.34867	-1.31326	-1.32971	-1.25474	-1.35897
P36542	-3.40876	-3.67861	-3.85856	-3.3456	-3.52448	-3.67981	-4.06666	-3.27332
P36578	3.19266	3.20296	3.25763	2.92924	3.45548	3.3753	3.46469	3.12346
P36776	-2.43004	-2.37769	-2.64701	-2.09639	-1.96257	-2.28237	-2.33128	-2.03883
P36871	-0.323933	-0.550955	-0.153261	0.0443649	-1.19297	-1.2534	-0.47891	-0.558783
P36952	1.25726	0.97607	1.14729	0.892019	1.61885	1.1348	1.4731	1.15839
P37108	0.599081	0.683458	0.410799	0.158983	0.211943	0.206559	-0.0774784	-0.42952
P37802	4.08374	4.14324	4.44706	4.33387	3.95695	3.92692	4.25454	4.07025
P37837	1.85707	2.01438	2.1915	2.19774	1.64734	1.69309	1.93368	1.85136
P38117	0.134043	0.115976	0.200016	0.131641	1.48873	1.26695	1.57638	1.4423
P38159	2.3663	2.52445	2.48548	2.34997	1.16617	1.32574	1.49432	0.995453
P38606	-2.5894	-2.96074	-2.46139	-2.14477	-2.06146	-2.04302	-2.01455	-1.98051
P38646	3.67785	3.82404	3.73032	3.69787	3.6932	3.74446	3.64878	3.5647
P38919	-0.916384	-0.941944	-0.944937	-0.910204	-0.616203	-0.711841	-0.998714	-0.879807
P39019	3.34297	3.32812	3.2878	3.08298	2.98288	2.95215	2.86953	2.60248
P39023	1.92206	1.85326	1.85035	1.78224	1.74707	1.61713	1.88427	1.48419
P39687	0.959606	1.2395	1.17817	0.972116	0.63866	0.877931	1.01854	0.546772
P40121	-3.11548	-3.11302	-2.64952	-2.52749	-1.85064	-2.6646	-1.72572	-1.22691
P40199	-2.39444	-3.14915	-2.51619	-2.14452	-2.56157	-2.99425	-2.5063	-2.40318
P40227	2.25488	2.39557	2.04536	1.9555	2.35474	2.33305	1.97709	1.97277
P40429	2.92146	2.9672	2.72103	2.7671	2.91173	2.90076	2.76531	2.73051
P40616	-4.09742	-5.32533	-3.32214	-3.32696	-5.08951	-4.88672	-5.03179	-4.52335
P40925	2.67852	2.97363	2.54511	2.82326	2.69837	2.99109	2.44043	2.52025
P40926	4.07416	4.22255	4.09655	4.1694	4.32185	4.34902	4.16378	4.20638
P40939	1.71186	1.85231	1.82841	2.25485	2.18977	2.30894	2.31454	2.63485
P41250	-1.84263	-1.67435	-1.65422	-1.65179	-0.83604	-0.753909	-1.17461	-0.690739
P42025	-2.4142	-2.46559	-2.16121	-1.96339	-3.89274	-4.74899	-5.01227	-4.11294
P42166	-1.47383	-1.86007	-2.50019	-2.1406	-0.680321	-1.25714	-1.28443	-1.51855
P42330	-2.48949	-2.84723	-2.56015	-2.76649	-1.06539	-1.49777	-1.54799	-1.56231
P42677	-0.800312	-0.788973	-1.03105	-0.730545	-1.3814	-1.33996	-1.34539	-1.42549
P42704	-0.108721	-0.0162334	-0.545942	-0.306507	-0.413342	-0.446649	-0.965204	-0.724106
P42766	-0.5061	-0.465443	-0.494644	-0.492838	1.49614	1.38577	1.31389	1.19768
P43243	1.03184	1.01363	0.983772	0.973486	0.65942	0.603354	0.43601	0.501715
P43307	-0.548935	-0.477299	-0.341892	-0.193338	-2.56127	-2.55109	-2.44583	-2.40014
P43487	0.734987	1.23801	0.49719	0.679884	1.15045	1.50539	0.790251	0.815132
P43686	-0.358047	-0.243181	-0.469662	-0.435915	-0.0158405	0.0294237	-0.307835	-0.398533
P45880	-1.32628	-1.49427	-1.49364	-1.3167	0.355408	0.177421	0.426233	0.388468
P45974	-0.572149	-0.529743	-0.673134	-0.696659	-1.41619	-1.378	-1.54018	-1.58587
P46776	0.492367	0.32793	0.785929	0.444412	1.51165	1.3496	1.66782	1.36757
P46777	2.09409	2.13252	2.04234	1.86164	3.11144	2.83261	2.58217	2.71171
P46778	0.862909	0.872978	0.832438	0.952745	1.6932	1.54257	1.70396	1.69918
P46779	-0.190594	-0.34881	-0.27994	-0.295645	0.413374	0.341865	0.334114	0.380146
P46781	2.6086	2.63819	2.70261	2.40524	3.57838	3.48301	3.4945	3.25867
P46782	1.47724	1.42129	1.25198	1.23774	0.921318	0.915387	0.606279	0.57798
P46783	1.18946	1.3228	1.15675	0.942209	1.3096	1.33457	1.11391	0.858997
P46940	1.96231	1.82695	2.1831	2.33079	1.69523	1.579	1.93774	2.07814
P47756	-0.493645	-0.487394	-0.535683	-0.500614	0.193499	0.273484	0.208763	0.310598
P47895	-0.487497	-0.470854	-1.15791	-0.975882	0.629873	0.27871	0.040657	-0.128437
P47914	1.72064	1.7435	1.66592	1.57492	1.32124	1.21353	1.15523	0.974213
P47985	-2.11154	-2.23294	-2.84434	-2.02847	-2.00033	-2.0583	-2.41594	-2.20236
P48637	-1.74418	-1.65389	-1.4475	-1.09103	-1.52251	-1.29809	-1.10408	-0.824532
P48643	2.6567	2.73548	2.20769	2.31066	2.78693	2.74437	2.34785	2.37083
P49189	-1.6391	-1.79471	-1.57301	-1.38449	-0.697432	-0.939376	-0.699905	-0.637644
P49207	1.97621	1.87035	1.76557	1.61916	1.79047	1.52532	1.3673	1.14834
P49321	1.53852	1.74994	1.13642	1.39021	1.14168	1.33645	0.573404	0.702179
P49327	3.85343	3.7681	4.06097	3.97149	4.12089	3.95897	4.29522	4.10129
P49368	2.18549	2.23922	2.00879	2.0041	2.74637	2.72775	2.41289	2.42154
P49411	2.86181	3.00353	2.59482	2.75796	3.35458	3.45698	3.0471	3.12064
P49419	-2.70937	-3.16173	-2.46476	-2.48048	-2.84009	-3.19577	-2.2134	-2.61058
P49458	-0.796261	-0.718332	-0.810974	-1.03365	-0.945208	-0.891967	-1.01884	-1.20623
P49588	0.799452	0.742586	0.939386	1.06215	0.541504	0.512218	0.680531	0.747843
P49591	0.0506954	0.369221	0.199636	0.598337	-1.3784	-1.10214	-1.42968	-1.23065
P49748	-1.05154	-1.28967	-1.0181	-0.893089	-2.37617	-2.60094	-2.73262	-2.19807
P49755	-1.46827	-1.42639	-1.39404	-1.15351	-0.542265	-0.74705	-0.765039	-0.323893
P49773	0.12974	0.0324841	0.133972	0.190651	1.80237	1.67554	1.78489	1.66343
P49915	0.650015	1.01215	0.254177	0.331367	0.562769	0.946475	0.0735321	0.00914574
P50226	-0.0316544	0.0273552	1.35547	0.913425	0.55579	0.33479	1.35035	1.03537
P50395	2.8053	2.73029	2.65146	2.41625	2.9378	2.73973	2.67876	2.37213
P50454	2.4724	2.67541	2.65619	2.90471	2.80648	3.04473	3.09567	3.1815
P50552	-2.39062	-2.18569	-2.33199	-2.63681	-2.20783	-2.42534	-2.3227	-2.27942
P50895	0.0747967	0.00994492	0.455914	0.158489	0.29998	0.0340681	0.555763	0.323162
P50914	0.374718	0.400698	0.268009	0.275101	0.588268	0.514689	0.279303	0.0330334
P50990	2.09356	1.85819	2.0844	1.9983	0.454809	0.531079	0.24452	0.252647
P50991	1.08942	1.01783	0.706535	0.700928	1.78357	1.6787	1.48431	1.41803
P50995	-0.315847	-0.38714	-0.395681	0.440104	0.747089	0.712623	0.699553	1.21254
P51148	-1.58467	-1.98899	-1.52217	-1.93952	-2.2818	-2.69088	-2.03982	-2.31651
P51149	0.13818	0.279976	0.54092	0.470448	-0.0374622	0.0505533	0.260071	0.226555
P51572	-0.46442	-0.424559	-0.314692	-0.169748	1.8178	1.75093	2.00767	1.79349
P51648	-0.998581	-1.02612	-0.632782	-0.213083	-1.42434	-1.38155	-0.85681	-0.641373
P51665	-3.82762	-3.60473	-3.13163	-3.41576	-1.76934	-1.75755	-1.75547	-1.74804
P51858	2.89382	2.67312	3.24687	3.04968	2.88934	2.55088	3.1041	2.89191
P51991	2.31058	2.36243	2.22738	2.13299	2.77413	2.74246	2.62367	2.38652
P52209	-0.171907	-0.267395	0.0408592	0.159723	0.259438	0.198415	0.470909	0.612547
P52272	3.68591	3.75265	3.53499	3.5201	4.10378	4.07533	3.94761	3.83108
P52565	1.6979	1.97143	1.73787	1.8391	1.89453	2.0723	1.9113	2.0075
P52597	1.05313	1.01238	1.00628	0.891426	1.14155	0.82965	1.00368	0.820389
P52815	0.226212	0.175188	-0.021162	0.144287	-0.267202	-0.243602	-0.408762	-0.464996
P53396	-2.9142	-3.63431	-2.91864	-2.96076	1.7578	1.54531	1.79037	1.61864
P53621	-1.34436	-1.25258	-0.874599	-0.909039	0.908981	0.906812	1.10007	1.17288
P53999	1.33891	1.37132	1.30435	1.3723	2.56821	2.57171	2.39758	2.41821
P54136	0.182365	0.242302	-0.105862	-0.0335827	-0.042326	-0.166862	-0.455086	-0.564308
P54577	-2.49492	-2.43809	-2.77487	-2.54483	-4.02329	-4.25246	-4.41882	-4.04198
P54709	0.458073	0.538992	0.687342	1.0745	0.837847	1.05498	1.39329	1.72019
P54725	-4.05269	-3.81809	-4.75579	-5.17864	-3.97605	-5.5469	-5.15427	-4.25054
P54727	1.69327	1.66716	1.7831	1.83619	1.76563	1.75573	1.83904	1.90585
P54819	-1.38558	-1.36828	-1.42763	-1.23409	-0.920744	-0.752475	-0.960066	-0.963373
P55010	-0.82235	-0.912693	-1.091	-1.29497	-1.30577	-1.48659	-1.66266	-1.73861
P55072	3.62918	3.80917	3.63721	3.92095	3.58678	3.72692	3.62098	3.80962
P55084	1.14542	1.32102	1.43482	1.72378	1.7453	1.76211	1.87965	2.19221
P55209	0.259962	0.415039	-0.291105	-0.287888	0.569975	0.673364	0.157988	-0.15279
P55327	-1.76504	-2.06782	-1.76303	-1.70019	-1.91459	-2.10071	-1.79947	-1.54855
P55769	-1.8292	-2.21756	-1.8207	-2.00031	-2.07583	-2.04694	-1.56102	-2.03405
P55786	-0.460817	-0.546978	-0.0469189	-0.133707	1.62655	1.49634	1.80183	1.62683
P55795	-2.5228	-2.25695	-2.07748	-2.4147	-2.66418	-2.61128	-1.84756	-2.51575
P58107	4.16473	3.54556	4.19693	3.60271	4.66685	3.94994	4.63696	3.95452
P58546	-2.60557	-2.55779	-2.34453	-2.45333	-0.519699	-0.551282	-0.642431	-0.437559
P60174	5.88654	5.99505	6.34042	6.36886	5.73926	5.77196	6.10924	6.0895
P60660	3.10344	3.25729	3.33099	3.44809	2.9288	3.06958	3.11507	3.20132
P60842	3.78854	3.96244	3.53135	3.59805	3.66447	3.7706	3.36041	3.37438
P60866	0.630766	0.690788	0.35038	0.451935	1.04917	0.96704	0.763901	0.735252
P60900	-1.96177	-2.15696	-2.01347	-2.06432	-3.23992	-3.36966	-3.08032	-3.02895
P60903	3.83435	3.45179	3.63288	3.79083	3.88949	3.4582	3.66257	3.77171
P60953	2.14367	2.21529	2.2687	2.36395	1.6223	1.61387	1.78056	1.88227
P60981	-2.88272	-3.13376	-2.80743	-4.33542	-4.31954	-5.64036	-4.68942	-5.48256
P61026	0.409273	0.306273	0.79915	1.05981	0.0509224	-0.00704479	0.430252	0.6341
P61088	0.659075	0.78887	0.84119	0.637785	-0.93634	-1.03601	-0.923708	-1.21932
P61158	0.279055	0.286459	0.430515	0.468805	-1.13433	-1.0872	-0.839409	-0.974062
P61163	-1.76367	-1.71469	-1.54601	-1.22226	-2.24192	-2.12816	-2.24689	-1.79625
P61247	3.11948	3.13862	2.87643	2.8494	2.55583	2.52342	2.25801	2.13552
P61313	-0.26259	-0.318979	-0.307655	-0.470524	-1.59714	-1.73852	-1.79503	-1.69282
P61353	1.90182	1.98098	2.11322	1.79954	1.01442	0.995399	1.37649	1.08782
P61586	-0.740986	-0.509592	-0.234838	-0.308723	1.85753	1.8425	1.96156	1.91722
P61604	5.17567	5.35151	5.05882	5.15684	5.24336	5.33477	5.06609	5.08791
P61758	-1.92836	-1.82688	-1.65619	-1.90826	-1.552	-1.29885	-1.08284	-1.5195
P61769	-0.972589	-0.756912	-0.28764	-0.646847	-2.74221	-2.50083	-1.61532	-2.21837
P61923	-0.873589	-0.78417	-0.857901	-0.468807	-1.7531	-1.72305	-1.49155	-1.65372
P61970	0.0147552	-0.0668602	0.45071	0.0237789	0.575226	0.361844	0.776346	0.336685
P61978	4.67091	4.70316	4.71096	4.54858	5.20613	5.15021	5.11994	4.90745
P61981	4.41391	4.52128	4.83199	4.79493	4.44158	4.42459	4.79177	4.70629
P62081	0.901991	0.911343	0.693243	0.471838	0.433712	0.259673	0.148506	-0.212618
P62191	-1.88775	-1.83947	-1.92282	-1.82313	-1.60345	-1.53891	-1.86784	-1.77291
P62195	-2.09361	-1.98715	-2.45261	-2.32189	-1.48856	-1.71663	-1.79243	-1.6222
P62241	2.17974	2.04777	1.99829	2.16805	1.6879	1.48058	1.51081	1.50667
P62244	2.38535	2.40148	2.22723	2.0997	2.26869	2.23188	2.13222	1.92089
P62249	2.03542	1.97511	2.04463	1.98886	1.59518	1.59343	1.66774	1.50762
P62258	3.1725	3.39014	3.19661	3.40374	2.59631	2.73891	2.62739	2.88362
P62263	0.958057	0.921459	0.829905	0.735718	-0.358799	-0.466607	-0.569597	-0.695499
P62269	1.64702	1.64819	1.48082	1.2865	2.47178	2.31995	2.19915	1.91769
P62277	3.80956	3.817	3.75368	3.71764	4.21634	4.20108	4.08539	3.91068
P62280	1.67393	1.67127	1.45885	1.53548	2.33787	2.26264	2.11141	2.15329
P62314	-0.90687	-0.692173	-0.890551	-0.946913	-1.0251	-1.06436	-1.21786	-1.16905
P62316	0.97258	0.876703	0.90085	0.796347	2.83943	2.62782	2.6722	2.57751
P62318	-0.39665	-0.431248	-0.402681	-0.657345	0.116457	-0.208795	-0.114759	-0.287561
P62328	5.47406	5.63117	5.45711	5.83463	5.54447	5.64614	5.49895	5.76732
P62424	2.87116	2.936	2.88324	2.77306	2.71689	2.63919	2.46316	2.37344
P62701	1.23338	1.211	1.0659	0.8444	2.04656	1.91863	1.89341	1.55084
P62750	2.28048	2.35091	2.19848	2.04079	2.30553	2.24824	2.04785	1.91481
P62753	1.49793	1.58818	1.57387	1.48563	1.72698	1.66122	1.56662	1.52354
P62805	7.69436	7.67232	7.56424	7.68347	7.76682	7.64787	7.5607	7.62877
P62820	-3.22444	-3.54245	-2.82145	-3.12261	-2.52879	-2.64937	-2.08611	-2.39554
P62826	2.44928	2.42117	2.17723	1.91534	4.42062	4.36172	3.92372	3.50287
P62829	2.65787	2.6037	2.50648	2.48245	2.3486	2.32833	2.05654	2.01617
P62834	-0.813334	-0.832111	-0.405085	-0.431543	-1.97076	-1.98266	-1.50753	-1.46971
P62841	2.16954	2.23359	2.02151	1.88605	2.59686	2.54558	2.51469	2.15852
P62847	-0.552931	-0.427141	-0.818007	-0.646523	-0.196115	-0.230691	-0.105204	-0.288086
P62851	3.66685	3.68461	3.45079	3.37302	3.12833	3.11011	2.92807	2.72504
P62854	-0.135937	-0.0930691	-0.238695	-0.125944	0.878527	0.762078	0.538275	0.536951
P62857	2.34409	2.33075	1.96769	1.94429	1.48602	1.46044	1.07812	1.0086
P62861	0.876312	0.853407	0.974293	0.52704	1.07313	1.03629	1.12344	0.506865
P62879	-2.20178	-1.63707	-1.91058	-1.63927	-1.15991	-1.40375	-1.46989	-1.33717
P62888	-0.980192	-0.932423	-1.10671	-1.07114	-0.620762	-0.630742	-0.640955	-0.85041
P62899	-0.35936	-0.265402	0.0788002	-0.6516	-1.28164	-1.15631	-0.896902	-1.73908
P62906	2.98499	3.04348	2.91328	2.74127	4.0929	4.06082	4.06809	3.80282
P62910	-0.790646	-0.744308	-0.776691	-1.02494	-2.04957	-1.97788	-2.26276	-2.28261
P62913	-0.0230255	0.0882435	0.0971317	-0.157557	-0.82938	-0.944518	-0.705406	-1.09338
P62917	1.05292	0.997879	0.891945	0.843172	1.69552	1.52403	1.40094	1.28088
P62937	7.84663	8.16545	8.01978	8.15622	7.79888	8.06316	7.91242	7.9999
P62942	0.114914	-0.00881004	0.215878	-0.0720215	0.38443	0.144383	0.515804	0.223825
P62987	4.96142	5.15127	5.385	5.26182	6.06115	6.19247	6.62932	6.40353
P63000	0.0917988	0.187349	0.135893	0.440458	1.41259	1.58694	1.45581	1.4465
P63104	5.31501	5.16558	5.42139	5.18901	5.8278	5.54145	5.86717	5.65233
P63167	-0.728693	-0.641857	-0.832304	-0.915131	-1.35556	-1.57047	-1.77317	-2.00361
P63173	-0.250305	-0.151814	-0.332708	-0.422745	0.179193	0.0306749	-0.142994	-0.470343
P63208	-1.16546	-1.30319	-1.59081	-1.74761	-2.1853	-2.56427	-2.65003	-3.14825
P63220	1.15361	1.11912	1.15821	1.17093	1.57552	1.49736	1.46475	1.35487
P63241	1.74253	1.91739	0.978615	0.756945	2.35399	2.30143	1.83938	1.67417
P63244	1.0705	1.12783	1.03944	0.89031	0.817865	0.740024	0.561087	0.421513
P63261	9.11287	9.16785	9.03367	9.21243	9.04066	9.02524	8.9013	9.01397
P63279	0.363895	0.684078	0.609474	0.700418	0.396553	0.571073	0.524994	0.524719
P63313	5.02371	4.98147	4.76787	5.11462	2.15327	2.32761	2.27738	2.42302
P67775	-1.92081	-1.96733	-2.01012	-1.90979	-2.68957	-2.70704	-2.96917	-2.7421
P67809	0.857618	0.914337	0.826998	0.879345	0.0194206	-0.140933	-0.355469	-0.222464
P67870	-2.05931	-2.47334	-2.37438	-2.11594	-2.67492	-2.91739	-2.76911	-3.20983
P68036	0.873493	1.11301	0.621479	0.732197	1.55766	1.72263	1.3461	1.19511
P68133	6.99288	6.9799	6.62947	7.04187	7.24237	7.15441	6.81715	7.16032
P68363	6.73603	6.73272	6.35542	6.35311	6.84799	6.76929	6.4398	6.34381
P68366	-2.53645	-2.08935	-2.02215	-2.51365	-0.990162	-1.19912	-1.42526	-1.10073
P68371	6.33837	6.41014	6.21519	6.05628	6.56419	6.53825	6.4243	6.23175
P68402	-3.20938	-3.00924	-2.52541	-2.43411	-2.93073	-2.6553	-2.44697	-2.047
P78347	-2.30383	-2.1653	-2.27117	-2.08832	-0.542105	-0.445985	-0.638638	-0.350639
P78371	2.0307	1.85868	1.62528	1.71924	0.836	0.752286	0.444281	0.408764
P78417	0.706299	1.00325	0.667749	0.638935	-0.80266	-0.528281	-1.09431	-1.06691
P83731	1.94983	1.96173	1.79329	1.75544	1.69206	1.60717	1.47393	1.25327
P84090	0.151646	0.117811	0.0456562	0.116346	-1.30237	-1.21189	-1.6293	-1.57932
P84098	-0.26874	-0.691853	-0.388432	-0.630438	-0.488194	-0.687921	-0.796745	-1.05935
P84103	2.79756	2.76005	2.80426	2.86404	1.94568	1.82445	1.75526	1.74693
Q00341	-3.18494	-2.91447	-3.454	-2.81268	-1.331	-1.29962	-1.28594	-1.44936
Q00610	3.557	3.65055	3.58207	3.79774	3.3138	3.35403	3.34486	3.49473
Q00688	1.25297	1.35265	1.23627	1.4329	-0.388077	-0.196958	-0.293016	-0.25989
Q00839	4.39064	4.23999	4.4847	4.26732	4.72324	4.46626	4.7334	4.45157
Q01082	-1.1807	-1.22785	-1.29089	-1.09165	1.07743	1.11945	0.917234	1.01088
Q01105	2.85759	2.87531	2.69174	2.92834	2.33395	2.26947	2.11416	2.31458
Q01130	0.435812	0.373526	0.197039	0.361166	-1.10104	-1.13037	-1.32044	-1.28191
Q01469	4.16407	3.47808	5.70269	4.2006	5.25599	4.48537	6.78741	5.13248
Q01518	0.101471	0.0754013	0.114697	0.0390778	0.506552	0.307563	0.385418	0.458067
Q01813	0.335535	0.449337	0.374527	0.344011	-0.816055	-0.620507	-0.707613	-1.1466
Q01844	0.825785	0.917183	0.912252	1.04553	0.985216	0.968162	0.958967	0.958572
Q02388	-1.56837	-1.59885	-1.62207	-1.47739	-2.26114	-2.41486	-2.24032	-2.1961
Q02410	-0.136997	-0.623459	0.040575	0.650127	-0.150906	-0.863013	-0.226734	0.237476
Q02878	3.25636	3.18761	3.0122	3.06268	4.04303	3.86157	3.73172	3.6307
Q03252	-1.74626	-1.61749	-1.97212	-1.63766	-1.19889	-1.40653	-1.7071	-1.54107
Q04637	0.386545	0.502859	0.19742	0.271852	-0.712761	-0.595191	-0.874174	-0.779699
Q04760	0.251682	0.141085	0.499146	0.299259	0.852571	0.71481	0.994312	0.858185
Q04828	0.604996	0.279812	0.20381	0.4272	0.113918	-0.30693	-0.176367	-0.0811901
Q04917	-1.04566	-0.791611	-1.13944	-0.779837	-2.78265	-2.39875	-3.38599	-2.53857
Q05639	1.1957	3.03582	1.587	2.21329	0.785049	2.41931	1.02921	1.54963
Q06323	-0.24774	-0.202026	0.150311	0.207571	0.0998764	0.107751	0.360415	0.341438
Q06830	6.5899	6.42093	6.10374	6.01874	6.51278	6.23454	5.96011	5.78935
Q07020	1.63679	1.5874	1.4644	1.4056	1.79665	1.66452	1.46083	1.38525
Q07021	0.631903	0.900942	0.199385	0.480997	-0.0635471	0.112147	-0.456755	-0.325815
Q07666	0.448318	0.491161	0.461256	0.569664	1.14782	1.15716	1.15878	1.13155
Q07955	1.03172	1.027	0.932888	1.00578	1.44783	1.52308	1.56328	1.42014
Q08211	1.81066	1.72105	1.60058	1.52826	1.6391	1.42709	1.34863	1.18181
Q08380	-1.10762	-1.021	-0.196428	-0.617489	-0.110092	-0.241946	0.804176	0.180296
Q08J23	-2.35652	-1.93594	-2.5691	-2.00758	-1.29601	-1.19049	-1.53608	-1.4149
Q09666	5.42557	5.53264	5.30629	5.81041	5.61203	5.65172	5.4188	5.87225
Q12765	-3.18323	-2.63303	-2.50023	-2.21835	-3.0929	-2.89152	-2.63437	-2.17883
Q12797	-2.59142	-2.64999	-2.73459	-2.32651	-1.89542	-1.73618	-1.47665	-1.28938
Q12849	-2.6822	-2.69604	-3.02339	-3.45051	-2.3465	-2.20913	-2.42118	-2.7964
Q12905	0.558102	0.707247	0.63858	0.442589	1.43167	1.51926	1.51618	1.28489
Q12906	1.44289	1.49806	1.59516	1.37743	1.48138	1.44508	1.61802	1.37486
Q12929	2.1349	2.13033	2.45914	2.28021	1.85854	1.85903	2.19741	1.82549
Q12931	-2.36182	-2.18184	-1.76483	-1.87767	-3.59503	-4.0183	-3.36515	-3.78219
Q13011	-0.809246	-1.3576	-0.353365	-1.09747	-0.741711	-1.52348	-0.392878	-1.16025
Q13057	-1.26164	-1.11624	-1.30809	-1.02648	-1.87749	-2.03402	-2.26059	-2.02233
Q13126	-0.565491	-0.0915852	-0.340052	-0.30932	-0.891886	-0.381307	-0.879637	-0.814568
Q13148	-0.743935	-0.815563	-0.960697	-0.973988	-0.157515	-0.151843	-0.163818	-0.499454
Q13151	0.783693	0.751986	0.746908	0.703594	1.00467	1.01955	0.829807	0.695108
Q13177	-2.38079	-2.12938	-2.68569	-2.29527	-0.587246	-0.172475	-0.427004	-0.472895
Q13185	1.862	1.88146	1.77756	1.60433	2.03882	2.03847	1.90055	1.61225
Q13200	-0.617111	-0.600557	-0.904501	-0.671429	0.0639229	0.145099	-0.0606728	-0.0150204
Q13263	2.0433	1.8854	1.9003	1.72665	2.08115	1.90071	1.91949	1.74084
Q13283	-1.12103	-1.14618	-1.33243	-1.39645	-1.24103	-1.36014	-1.51309	-1.77438
Q13435	-0.294573	-0.309006	-0.398937	-0.382141	-2.53771	-3.22097	-3.92389	-3.12987
Q13492	-5.2754	-4.84198	-3.93156	-3.01647	-4.91193	-5.61673	-3.85683	-3.13385
Q13501	-0.976273	-1.2666	-1.38243	-1.51501	-0.922934	-1.14026	-0.667549	-0.445894
Q13561	-1.2989	-1.22762	-1.31247	-1.08687	-2.81952	-2.75139	-2.76176	-2.73199
Q13724	-5.50774	-4.63361	-3.62267	-3.56568	-3.19445	-3.04026	-2.52039	-2.15362
Q13765	-0.000795364	-0.044466	0.114965	-0.0640774	-1.65775	-1.72395	-1.85931	-1.90202
Q13813	0.201715	0.191246	0.08601	0.195292	-1.3707	-1.29249	-1.4887	-1.27224
Q13838	2.43369	2.36036	2.32967	2.25936	1.90778	1.85977	1.72231	1.5636
Q14011	-3.34178	-3.37284	-3.69117	-3.58563	-2.55454	-2.77623	-2.28199	-2.66088
Q14103	4.26345	4.41593	4.38557	4.36926	3.89867	3.99292	3.96494	3.90057
Q14134	-0.554098	-0.626936	-0.175915	0.0718212	-0.412903	-0.248582	0.0525684	0.215816
Q14152	-1.5936	-1.71709	-1.78018	-1.74016	-1.66172	-1.64401	-1.84224	-1.92724
Q14166	-0.307665	0.0190697	-0.214621	0.110168	-0.555944	-0.319785	-0.508125	-0.26866
Q14204	0.845146	0.769476	0.869558	0.925116	0.384388	0.301108	0.333523	0.347721
Q14247	0.0782986	0.214117	0.319136	0.449717	-0.784264	-0.629518	-0.326275	-0.446396
Q14254	-0.337582	-0.203018	0.630526	0.805204	-0.735746	-0.853637	0.070446	0.078783
Q14697	2.52863	2.65208	2.76223	3.0348	3.22401	3.28217	3.46622	3.57195
Q14764	0.3381	0.297182	0.526457	1.1022	0.445349	0.237445	1.05998	1.12332
Q14847	0.161535	0.272804	0.282007	0.55867	-0.289276	-0.0833864	-0.14673	-0.174303
Q14974	1.20327	1.43167	1.10154	1.36451	1.54678	1.64689	1.46522	1.54875
Q15019	0.230721	0.39163	0.547651	0.729416	0.365261	0.499316	0.666801	0.847857
Q15056	-0.20179	-0.0105438	-0.483927	-0.451468	1.01877	1.1527	0.729622	0.740257
Q15084	3.19737	3.30301	3.52719	3.6324	3.62428	3.6586	3.90421	3.95444
Q15149	5.18488	5.04892	5.26597	5.19585	5.9969	5.62595	6.02154	5.73692
Q15181	-0.344276	-0.599352	-0.307837	-0.330906	-0.541065	-0.987548	-0.597963	-1.04396
Q15185	0.301453	0.142347	0.208788	-0.0433445	2.86479	2.71677	2.80899	2.35592
Q15233	1.3696	1.5193	1.54474	1.52225	1.72645	1.69722	1.658	1.67691
Q15293	-2.90009	-2.65696	-2.50352	-1.9415	-0.633587	-0.276391	-0.162153	0.0258789
Q15365	3.43579	3.55196	3.31391	3.29432	3.64719	3.63641	3.44862	3.34007
Q15366	-0.165968	0.0406933	-0.0518074	-0.606224	-0.0365047	0.0495558	-0.0362759	-0.471022
Q15370	0.0828667	0.0529518	-0.106958	-0.0216465	-0.742815	-0.950974	-0.827604	-1.05628
Q15388	-1.89397	-2.02079	-1.89655	-2.31344	-2.3446	-2.39571	-2.55942	-2.83367
Q15427	-3.17371	-3.72065	-3.89455	-4.07169	-2.32042	-2.94468	-2.55013	-2.36725
Q15428	-2.76854	-2.69008	-2.89958	-2.63706	-2.92671	-2.53136	-2.823	-2.5127
Q15459	-0.396574	-0.650679	-0.953922	-0.494488	-1.25922	-1.07317	-1.60879	-1.20765
Q15637	-2.99529	-2.99733	-3.40374	-2.78313	-1.37597	-1.41126	-1.5344	-1.50455
Q15691	-0.845953	-0.712671	-0.721825	-0.935669	-2.00187	-2.16704	-2.08092	-2.09336
Q15758	-2.24159	-2.75076	-2.51873	-2.25819	-1.90227	-1.75086	-2.08069	-1.852
Q15843	0.496521	0.291721	0.375536	0.433538	0.274157	-0.0166159	0.214191	0.0982895
Q15847	3.23449	2.47654	3.11379	2.5868	3.15321	2.43593	3.00654	2.5809
Q16181	-2.45294	-2.23004	-2.43198	-2.354	0.139156	0.179196	0.318045	0.512939
Q16543	0.0569897	0.0659943	-0.359135	-0.120319	-2.03968	-1.9208	-2.32741	-2.23561
Q16576	-1.58593	-1.5617	-2.09408	-2.12778	-0.790813	-0.649709	-1.24194	-1.268
Q16629	1.31499	1.39567	1.38956	1.33871	1.84859	1.8331	1.91831	1.72456
Q16630	-2.15358	-1.92203	-2.23431	-2.12715	-2.93186	-3.63489	-2.86169	-3.35945
Q16658	1.40799	1.67202	1.44405	1.73894	2.51927	2.82438	2.61993	2.93315
Q16666	-1.09227	-1.23222	-0.39817	-0.864214	-0.657415	-0.719935	0.00277138	-0.391914
Q16718	-2.2212	-2.19319	-1.90072	-1.76647	-3.01411	-2.95526	-2.7669	-2.4143
Q16719	-0.519232	-0.850044	-0.214872	-0.479139	1.03236	0.686809	1.06147	0.982372
Q16762	-2.5385	-2.74182	-2.56079	-2.18624	-3.19325	-2.89391	-2.58138	-2.11361
Q16836	-1.45229	-1.66987	-1.60764	-1.51994	-1.98497	-2.06826	-2.03568	-1.62547
Q16851	-3.16824	-4.15806	-2.65592	-3.07105	-0.172806	-0.17529	0.0756512	0.1987
Q1KMD3	-1.76468	-1.52474	-1.70191	-1.55511	-3.95688	-5.13932	-4.36871	-4.80929
Q3LXA3	-2.32588	-2.19659	-1.7955	-1.53282	-3.51559	-3.57522	-3.52536	-3.05009
Q3ZCM7	0.819391	1.1449	0.39673	0.55361	0.543808	0.61897	-0.00277138	0.124985
Q53GQ0	0.226891	-0.139565	0.372507	0.540173	0.0433102	-0.338668	0.206715	0.253111
Q58FF8	0.447443	0.361706	0.388979	-0.0811005	0.796938	0.675614	0.710457	0.217136
Q5SSJ5	-0.402798	-0.476007	0.107628	0.11342	-0.450808	-0.600163	0.0643826	-0.233099
Q5TZA2	0.761744	1.1278	1.01213	1.12031	0.597383	0.893508	0.776899	0.871696
Q5VTE0	6.79022	6.9977	6.53823	6.37419	7.51729	7.65223	7.17915	6.97074
Q6NUQ4	4.2662	4.39683	4.88764	4.6686	4.2874	4.29496	4.80469	4.53745
Q6NZI2	-1.26778	-1.12738	-1.63628	-1.35757	-2.24293	-1.98596	-2.68242	-2.46486
Q6P2Q9	-0.541307	-0.517164	-0.598253	-0.450619	-0.551746	-0.570853	-0.436121	-0.280165
Q6P587	-2.57024	-2.2924	-2.67316	-2.20339	-3.57871	-3.29992	-3.43705	-3.06522
Q71DI3	6.9412	6.84194	6.91711	6.95071	-3.17684	-5.41034	-3.22798	-3.41872
Q71U36	0.46932	0.241911	0.0686455	-0.338114	0.315266	0.106565	-0.0222721	-0.425642
Q71UI9	7.87351	7.83954	7.68711	7.8853	4.10282	4.11183	4.07917	4.33135
Q7KZF4	-4.32768	-3.03803	-4.2233	-2.98052	-2.82267	-2.93246	-2.98846	-2.12706
Q7L1Q6	-1.37285	-1.39578	-1.43597	-1.51601	-2.47131	-2.62683	-2.45159	-2.64348
Q86TX2	1.61688	1.24398	1.33818	1.5269	1.53713	1.11471	1.22684	1.2635
Q86U42	-1.72546	-1.54336	-1.28918	-0.928442	-0.61536	-0.338744	-0.341784	9.15527e-05
Q86V81	-1.08273	-0.771099	-1.12305	-0.733978	-0.230156	-0.128373	-0.409122	-0.428282
Q86VP6	-1.78083	-2.00393	-1.53526	-1.73714	0.277836	0.117486	0.386969	0.0778522
Q8IY50	0.851301	0.732485	0.914454	0.677174	2.06574	2.07811	2.13675	1.80118
Q8IYT4	-0.349552	-0.190329	-0.189447	0.287909	0.240805	0.404901	0.130589	0.581841
Q8N228	0.00368881	-0.245144	-0.437504	-0.381783	0.540787	0.21984	0.147285	0.0668793
Q8N257	3.20423	3.06455	3.19954	3.2128	4.48768	4.28488	4.41207	4.37506
Q8N684	-2.94375	-2.57124	-4.10224	-2.71705	-2.88038	-2.66348	-3.51481	-3.00698
Q8NC51	0.150417	0.202986	0.1728	-0.318569	1.19686	0.834163	0.95437	0.612347
Q8TDL5	-0.518337	-0.736885	1.17956	-0.263704	0.882977	0.855439	2.28308	1.03258
Q8TDN6	-3.05015	-2.96332	-3.13584	-2.90161	-1.86658	-1.90901	-2.29388	-2.08881
Q8WUM4	-1.04273	-1.60891	-1.3644	-1.30729	-1.38154	-1.67389	-1.52285	-1.75992
Q92499	-0.544121	-0.603174	-0.67836	-0.503637	-0.918976	-1.10253	-1.0587	-0.849194
Q92597	2.64048	2.80799	3.88506	3.85987	2.66625	2.70842	3.81053	3.73471
Q92598	-1.88054	-1.4655	-1.94522	-2.17724	-1.86065	-1.91721	-2.20415	-2.04799
Q92616	-3.4159	-3.78481	-3.63897	-3.88091	-2.4584	-2.36084	-2.90275	-2.70689
Q92665	-3.22162	-3.36053	-3.05066	-3.58192	-2.64266	-2.5371	-3.20867	-3.0057
Q92688	-0.257215	-0.0779457	-0.0683308	0.101143	0.528296	0.662871	0.482906	0.371824
Q92804	1.59205	1.56987	1.31517	1.41162	1.57231	1.46108	1.21358	1.21545
Q92945	0.538048	0.565485	0.443617	0.364542	0.633814	0.545285	0.505508	0.364407
Q969H8	-0.159605	-0.64279	-0.175587	-0.383398	0.364235	-0.123658	0.287134	0.0502033
Q96A33	-2.37931	-2.65637	-3.09203	-3.01363	-2.31266	-2.27505	-2.49555	-2.36421
Q96AE4	1.25483	1.15999	1.12992	1.03168	1.14307	0.950574	1.06037	0.857338
Q96AG4	-0.061348	0.182451	0.0846405	-0.1015	-0.230093	0.041419	-0.543156	-0.28891
Q96CS3	-1.45496	-0.921455	-0.957306	-0.6665	-1.05347	-0.712737	-0.650898	-0.624151
Q96CW1	-2.41632	-2.48194	-1.96691	-2.24083	-2.24114	-2.9514	-1.99523	-2.22832
Q96FQ6	0.860157	0.16783	1.1155	1.40804	0.387249	-0.392846	0.613499	0.493109
Q96HE7	0.65929	0.453651	1.10898	1.41661	-0.961714	-1.26595	-0.593571	-0.217033
Q96IU4	-3.43654	-3.65855	-2.7654	-2.97672	-3.41514	-3.79064	-3.31855	-3.01232
Q96TA1	-1.16215	-0.979231	-0.637978	-0.36412	0.427837	0.589267	0.706902	0.793449
Q99102	-1.90858	-0.730492	-1.19156	0.935383	-1.98663	-1.13999	-1.53702	0.40992
Q99436	-1.39604	-1.32461	-1.8468	-1.73728	-2.50784	-2.8086	-3.0286	-2.97483
Q99439	-1.12313	-0.688322	-1.10524	-0.949837	-1.90299	-1.75494	-1.98115	-1.85927
Q99460	-2.12318	-1.99791	-2.13993	-1.97526	-2.02492	-2.13515	-2.51419	-2.44207
Q99470	-2.21869	-2.2283	-1.74813	-1.43651	-2.47473	-2.32851	-2.12364	-1.7221
Q99471	-3.18768	-3.45945	-3.12318	-3.39359	-2.46677	-2.51655	-2.6013	-2.61809
Q99497	3.71558	3.59824	3.77832	3.65061	4.27182	4.05333	4.2251	4.05641
Q99536	-0.310904	-0.28886	0.232681	0.332899	-0.486267	-0.590053	-0.311939	-0.264601
Q99584	1.63978	1.39463	1.82265	1.60295	1.19854	0.788424	1.11266	0.951069
Q99623	1.78501	1.85067	1.72182	1.89384	1.86814	1.87236	1.75444	1.78891
Q99714	-0.467638	-0.61389	-0.645691	-0.497789	0.367352	0.295466	0.269299	0.552139
Q99729	3.86654	3.95737	3.6197	3.73238	3.42861	3.53096	3.20101	3.26756
Q99798	0.598705	0.786335	0.927891	1.16191	0.337023	0.44805	0.678505	0.80579
Q99829	-1.79116	-1.4687	-1.89141	-1.41097	-0.462128	-0.176045	-0.484196	-0.146051
Q99832	1.18467	1.23601	0.90229	0.9998	1.61075	1.48469	1.26582	1.31062
Q99878	6.5818	6.58302	6.74431	6.60992	8.59892	8.49985	8.53889	8.51746
Q99880	9.21613	9.12313	8.87342	9.12828	9.16543	8.98642	8.7596	8.94617
Q9BQE3	-1.40098	-1.47076	-2.00787	-2.32427	-0.817217	-1.09797	-1.34652	-1.64166
Q9BR76	-4.3162	-3.24684	-3.73029	-3.40368	-1.7041	-1.61267	-1.56157	-1.24525
Q9BRA2	-2.30254	-2.69136	-2.53116	-2.52178	-1.70722	-1.78973	-2.00652	-1.72431
Q9BRX8	0.413887	0.806187	1.10131	1.07477	-1.43748	-1.42999	-0.168673	-1.0144
Q9BS26	0.265505	0.42243	0.492392	0.553751	0.0884399	0.205029	0.30448	0.35676
Q9BTT0	-0.997786	-1.19793	-1.27967	-1.4975	-0.0357704	-0.60358	-0.629093	-0.87496
Q9BUJ2	-1.22957	-1.40189	-1.17835	-1.47467	-1.13941	-1.52124	-1.31008	-1.69343
Q9BWD1	-1.1675	-1.24573	-0.561201	-0.704945	-0.114075	-0.2191	0.0636063	-0.0204258
Q9BX68	-1.99398	-1.77228	-2.28164	-1.47203	-2.4314	-2.38261	-2.66191	-2.17375
Q9BY32	-1.84532	-2.25236	-2.05894	-2.10731	-3.07476	-3.74277	-3.69795	-3.96043
Q9BY44	-4.30257	-3.97646	-4.22208	-4.26791	-4.88678	-4.59222	-4.58352	-5.30038
Q9C005	-1.33314	-1.08384	-1.3376	-1.11026	-0.73822	-0.848805	-1.05659	-0.855619
Q9H0U4	1.82947	1.72169	1.91409	1.97213	1.89155	1.82168	1.94241	1.82058
Q9H0W9	-3.73203	-3.21442	-2.80038	-3.06643	-3.52493	-3.93153	-2.95327	-3.15513
Q9H1E3	0.855421	0.558344	0.978689	0.768272	0.800951	0.47071	0.835045	0.766504
Q9H3K6	-0.651777	-0.678314	-1.1135	-1.13676	0.969856	0.85628	0.43541	0.599201
Q9H4A4	-1.53098	-1.87347	-1.14231	-1.30787	-0.601692	-1.10974	-0.694754	-1.09011
Q9H9B4	-1.84014	-1.7424	-1.5273	-1.9484	-1.42917	-1.55357	-1.23385	-1.42324
Q9HB71	-1.25443	-1.33632	-1.70092	-1.67745	-2.22882	-2.5619	-2.88098	-3.09569
Q9HCY8	1.31713	0.852415	1.48431	1.79373	3.43986	2.6988	3.50311	3.64666
Q9HDC9	-0.811638	-1.32483	-0.403931	-0.655825	-2.20527	-2.75397	-1.59031	-2.28866
Q9NP79	-1.55256	-1.45761	-1.69554	-1.28866	-1.62422	-1.7358	-1.83017	-1.38469
Q9NP97	-1.52511	-1.58542	-1.36156	-0.975475	-0.00239182	-0.0817766	-0.074131	0.243761
Q9NQC3	1.81668	1.59894	1.88243	2.08437	1.07644	0.88322	1.03443	1.14776
Q9NR45	-1.06005	-1.09753	-1.02472	-0.749529	-1.04754	-1.02347	-0.803337	-0.739801
Q9NTK5	-0.0905781	-0.0422115	-0.201769	-0.227285	-0.101099	0.0318079	-0.304073	-0.227915
Q9NYF8	-1.1939	-1.30325	-1.59134	-1.59934	-0.207056	-0.276761	-0.373745	-0.569399
Q9NYU2	-2.48821	-2.67475	-2.28528	-2.38001	-1.4133	-1.51774	-1.66414	-1.45517
Q9NZL9	-1.7964	-1.61981	-2.04091	-2.00144	-1.67145	-1.59663	-2.36997	-2.84553
Q9NZM1	1.63599	1.41938	1.06069	1.50578	2.96193	2.69936	2.37417	2.69645
Q9P0L0	1.17196	1.11021	1.43722	1.23861	0.846466	0.699941	1.1549	0.77388
Q9P0U1	-2.40376	-1.98153	-2.47027	-2.20013	-3.1754	-3.18943	-3.17813	-3.03699
Q9P1F3	-1.35424	-1.40773	-1.07804	-1.24994	-1.19372	-1.69862	-1.29575	-1.1466
Q9P2E9	-0.411764	-0.697218	-0.142467	-0.44808	-0.226419	-0.421981	0.138285	-0.321974
Q9P2J5	-2.60152	-3.12906	-3.0289	-3.1112	-4.66362	-4.68794	-4.56928	-5.35836
Q9UBC9	2.08166	1.47885	2.93369	2.42269	1.50483	0.779483	2.37521	1.78731
Q9UBS4	-3.51583	-3.64662	-3.05338	-2.948	-1.47035	-1.36772	-1.08327	-0.854509
Q9UGM3	2.1236	2.50274	4.86422	5.11657	2.03386	2.33775	4.61867	4.82873
Q9UHD8	-0.518826	-0.238558	-0.350765	0.0375347	0.520956	0.740279	0.717587	0.71991
Q9UHX1	-1.27038	-1.2669	-1.93356	-1.71066	-0.666639	-0.786813	-0.893507	-0.987383
Q9UJZ1	-0.532814	-0.135117	-0.617197	-0.233589	-0.343786	-0.435002	-0.559599	-0.471872
Q9UK45	-3.22099	-3.56982	-4.39775	-2.90037	-1.79655	-1.92288	-2.32189	-2.1866
Q9UL46	0.166353	0.103134	0.238794	0.181692	-0.859795	-1.22563	-1.18032	-1.10958
Q9ULC4	-3.48643	-3.95677	-4.05338	-4.89771	-3.88006	-3.74864	-4.87451	-4.64202
Q9ULV4	-1.59729	-1.63958	-1.84518	-1.58743	-2.32154	-2.18226	-2.72384	-2.37324
Q9ULZ3	2.17647	1.40285	2.0249	1.37987	2.53776	1.74095	2.31073	1.56595
Q9UMS4	0.444023	0.509954	0.199003	0.48951	0.513887	0.591004	0.297127	0.346371
Q9UMX0	-4.06273	-4.41578	-5.62088	-4.40799	-6.00389	-5.36891	-5.43799	-5.33841
Q9UN72	5.99092	5.82444	6.18052	6.00186	6.80733	6.58127	7.01063	6.72624
Q9UNX3	2.92243	2.9504	2.85468	2.66437	3.01643	3.00207	3.08519	2.70344
Q9UQ80	-0.563053	-0.583569	-0.907497	-0.963337	0.00765228	-0.216552	-0.372169	-0.66317
Q9UQB8	-1.41937	-0.724344	-1.24688	-0.495651	-1.83026	-1.10018	-1.68548	-0.919302
Q9Y224	-2.72056	-2.72056	-2.36547	-2.51657	-3.02248	-3.44605	-2.93093	-2.72451
Q9Y230	-1.27808	-1.17253	-1.22313	-1.349	-2.54046	-3.52525	-2.95379	-3.7634
Q9Y237	-2.69638	-2.85201	-2.98415	-3.30985	-2.03431	-1.89547	-1.88016	-1.75064
Q9Y265	0.526024	0.482456	0.196468	0.163233	0.618671	0.371848	0.168011	0.0729599
Q9Y2B0	-2.83933	-2.62593	-2.42705	-2.72614	-1.67522	-2.4294	-1.76709	-1.83316
Q9Y2V2	-1.54412	-1.18492	-1.1297	-1.14802	-1.06458	-0.836692	-0.751205	-0.947191
Q9Y2X3	-1.78529	-1.80151	-1.11088	-1.49977	-1.88858	-2.10029	-1.6278	-2.26867
Q9Y3I0	-1.25281	-1.18596	-1.22999	-1.07771	-2.62926	-2.50884	-2.34118	-2.2497
Q9Y3U8	2.62361	2.55997	2.36279	2.38573	2.10142	2.02714	1.80143	1.7128
Q9Y490	-0.610415	-0.52783	-1.12614	-0.701803	-0.645237	-0.731711	-1.16948	-0.523512
Q9Y4L1	1.62021	1.85839	1.78656	2.20489	2.23894	2.33896	2.34	2.71909
Q9Y5Y2	-1.58901	-1.42228	-2.15413	-1.65249	-3.31012	-3.46938	-4.88229	-3.29714
Q9Y678	-1.48263	-1.33498	-1.55801	-1.29883	-0.902435	-0.935296	-0.887869	-0.958834
Q9Y6K5	-0.828188	-0.737328	-0.652189	-0.628414	-4.13614	-4.51172	-3.33047	-4.5883

## Sheet: combined ratios
Protein IDs	L3.6sl_3D/2D_1	L3.6sl_3D/2D_2	L3.6pl_3D/2D_1	L3.6pl_3D/2D_2	mean_L3.6sl_3D/2D	mean_L3.6pl_3D/2D	mean_3D/2D
Q9ULC4	-0.56695	-0.99445	-0.94094	-0.89338	-0.7807	-0.91716	-0.84893
P08670	-0.3344	-0.37604	-1.20613	-1.26679	-0.35522	-1.23646	-0.79584
P09651	-0.61251	-0.71435	-0.88648	-0.88234	-0.66343	-0.88441	-0.77392
P16949	-0.727271	-0.895896	-0.719559	-0.742872	-0.811584	-0.731216	-0.7714
P63241	-0.763915	-0.51461	-1.16044	-0.62726	-0.639262	-0.893852	-0.766558
O14579	-0.03444	-0.83327	-1.2904	-0.89088	-0.433855	-1.09064	-0.762247
P33991	-0.895971	-0.903345	-0.597742	-0.617128	-0.899658	-0.607435	-0.753547
P07437	-0.74077	-0.75666	-0.70632	-0.77216	-0.748715	-0.73924	-0.743977
P17096	-1.09723	-0.997277	-0.417894	-0.371354	-1.04725	-0.394624	-0.720939
P04181	-0.92748	-0.664679	-0.09742	-0.989914	-0.796079	-0.543667	-0.669873
P05783	-0.32708	-0.29577	-1.03714	-1.0179	-0.311425	-1.02752	-0.669473
O15372	-0.31894	-0.89212	-0.66952	-0.7034	-0.60553	-0.68646	-0.645995
Q9NZL9	-0.24451	-0.69852	-0.38163	-1.2489	-0.471515	-0.815265	-0.64339
Q9BQE3	-0.60689	-0.529303	-0.85351	-0.54369	-0.568097	-0.6986	-0.633348
P22102	-0.77348	-0.69714	-0.63291	-0.42131	-0.73531	-0.52711	-0.63121
P49915	-0.395838	-0.489237	-0.680783	-0.937329	-0.442537	-0.809056	-0.625797
P55209	-0.551067	-0.411987	-0.702927	-0.826154	-0.481527	-0.76454	-0.623034
Q8N684	-1.15849	-0.63443	-0.14581	-0.3435	-0.89646	-0.244655	-0.570558
P06748	-0.35091	-0.34047	-0.66167	-0.84331	-0.34569	-0.75249	-0.54909
Q9Y5Y2	-0.56512	-1.57217	-0.23021	0.17224	-1.06865	-0.028985	-0.548815
P42166	-1.02636	-0.604109	-0.28053	-0.26141	-0.815234	-0.27097	-0.543102
P47895	-0.670413	-0.589216	-0.505028	-0.407147	-0.629814	-0.456088	-0.542951
P24534	-0.37233	-0.34426	-0.79783	-0.63772	-0.358295	-0.717775	-0.538035
Q16576	-0.50815	-0.451127	-0.56608	-0.618291	-0.479638	-0.592186	-0.535912
P62826	-0.27205	-0.4969	-0.50583	-0.85885	-0.384475	-0.68234	-0.533408
P33316	-0.5467	-0.510624	-0.523635	-0.547768	-0.528662	-0.535702	-0.532182
O00571	-0.9003	-0.27251	0.15612	-1.10915	-0.586405	-0.476515	-0.53146
Q3ZCM7	-0.422661	-0.546579	-0.59129	-0.493985	-0.48462	-0.542637	-0.513629
P09874	-0.610029	-0.744125	-0.265344	-0.42196	-0.677077	-0.343652	-0.510365
O43175	-0.906532	-0.949052	-0.039303	-0.120004	-0.927792	-0.0796534	-0.503723
P25205	-0.77241	-0.261563	-0.85321	-0.127249	-0.516987	-0.490229	-0.503608
Q9HB71	-0.44649	-0.65216	-0.34113	-0.53379	-0.549325	-0.43746	-0.493393
P49321	-0.4021	-0.568276	-0.35973	-0.634271	-0.485188	-0.497001	-0.491094
P54725	-0.7031	-1.17822	-1.36055	1.29636	-0.94066	-0.032095	-0.486378
P12268	-0.943868	-0.268213	-0.348987	-0.381615	-0.60604	-0.365301	-0.485671
P35268	-0.271095	-0.6318	-0.358404	-0.67273	-0.451448	-0.515567	-0.483507
P63208	-0.42535	-0.46473	-0.44442	-0.58398	-0.44504	-0.5142	-0.47962
P07900	-0.43295	-0.50498	-0.4841	-0.49618	-0.468965	-0.49014	-0.479552
P23528	-0.32648	-0.35446	-0.56802	-0.65855	-0.34047	-0.613285	-0.476878
Q5VTE0	-0.25199	-0.33814	-0.62351	-0.68149	-0.295065	-0.6525	-0.473782
Q06830	-0.48616	-0.55267	-0.40219	-0.44519	-0.519415	-0.42369	-0.471553
Q71U36	-0.400675	-0.337538	-0.580025	-0.532207	-0.369106	-0.556116	-0.462611
P43487	-0.237797	-0.360199	-0.558126	-0.690258	-0.298998	-0.624192	-0.461595
P20290	-1.47185	-0.104739	0.14459	-0.370064	-0.788295	-0.112737	-0.450516
Q12849	-0.34119	-0.07468	-0.75447	-0.58727	-0.207935	-0.67087	-0.439403
P33240	-0.40443	-1.1653	0.24444	-0.42351	-0.784865	-0.089535	-0.4372
P08397	-0.02927	-0.49494	-0.44648	-0.75284	-0.262105	-0.59966	-0.430883
Q9H3K6	-0.461723	-0.534446	-0.458446	-0.257079	-0.498084	-0.357763	-0.427924
P48643	-0.44901	-0.43908	-0.42482	-0.37354	-0.444045	-0.39918	-0.421612
Q07021	-0.432518	-0.393208	-0.419945	-0.437962	-0.412863	-0.428953	-0.420908
P13693	-0.349285	-0.461571	-0.343037	-0.527982	-0.405428	-0.43551	-0.420469
O00303	-0.28295	-0.63146	-0.51434	-0.20985	-0.457205	-0.362095	-0.40965
P37108	-0.188282	-0.289421	-0.524475	-0.636079	-0.238852	-0.580277	-0.409564
P62857	-0.3764	-0.4079	-0.38646	-0.45184	-0.39215	-0.41915	-0.40565
O15371	-0.3701	-0.51387	-0.38061	-0.34201	-0.441985	-0.36131	-0.401648
P29692	-0.33665	-0.41242	-0.42506	-0.42491	-0.374535	-0.424985	-0.39976
P68363	-0.38061	-0.40819	-0.37961	-0.42548	-0.3944	-0.402545	-0.398473
O14980	-0.426651	-0.60098	-0.247394	-0.284499	-0.513815	-0.265946	-0.389881
P42704	-0.437221	-0.551862	-0.290274	-0.277457	-0.494541	-0.283865	-0.389203
Q9UQ80	-0.344444	-0.379821	-0.379768	-0.446618	-0.362133	-0.413193	-0.387663
Q99436	-0.45076	-0.52076	-0.41267	-0.16623	-0.48576	-0.28945	-0.387605
Q9UHX1	-0.66318	-0.226868	-0.44376	-0.20057	-0.445024	-0.322165	-0.383595
Q6NZI2	-0.3685	-0.43949	-0.23019	-0.4789	-0.403995	-0.354545	-0.37927
P05388	-0.23978	-0.41218	-0.32423	-0.53037	-0.32598	-0.4273	-0.37664
P05386	-0.22933	-0.36194	-0.43683	-0.46008	-0.295635	-0.448455	-0.372045
Q13435	-0.104364	-1.38618	-0.073135	0.0911	-0.745272	0.0089825	-0.368145
P09429	-0.27837	-0.34984	-0.39386	-0.44862	-0.314105	-0.42124	-0.367672
Q9BTT0	-0.281884	-0.593323	-0.29957	-0.27138	-0.437603	-0.285475	-0.361539
Q15056	-0.282137	-0.289148	-0.440924	-0.412443	-0.285642	-0.426684	-0.356163
P62081	-0.208748	-0.285206	-0.439505	-0.472291	-0.246977	-0.455898	-0.351437
Q9Y265	-0.329556	-0.45066	-0.319223	-0.298888	-0.390108	-0.309056	-0.349582
P25787	-0.134262	-0.41853	-0.293116	-0.54961	-0.276396	-0.421363	-0.348879
P13639	-0.30952	-0.34277	-0.36369	-0.37461	-0.326145	-0.36915	-0.347647
P11413	-0.314665	-0.454355	-0.329949	-0.289354	-0.38451	-0.309652	-0.347081
P40227	-0.20952	-0.37765	-0.44007	-0.36028	-0.293585	-0.400175	-0.34688
P22626	-0.23062	-0.2689	-0.41447	-0.47248	-0.24976	-0.443475	-0.346617
P25789	-0.103562	-0.412668	-0.367007	-0.500784	-0.258115	-0.433895	-0.346005
P26641	-0.21139	-0.35275	-0.30385	-0.51452	-0.28207	-0.409185	-0.345628
P35080	-0.25062	-0.28154	-0.47285	-0.37731	-0.26608	-0.42508	-0.34558
P54136	-0.288227	-0.41276	-0.275885	-0.397446	-0.350494	-0.336665	-0.343579
P68036	-0.252014	-0.21156	-0.380813	-0.52752	-0.231787	-0.454167	-0.342977
P19338	-0.25581	-0.26356	-0.39251	-0.45938	-0.259685	-0.425945	-0.342815
O95433	0.23978	-0.02386	-1.0703	-0.49827	0.10796	-0.784285	-0.338163
Q96A33	-0.71272	-0.18289	-0.35726	-0.08916	-0.447805	-0.22321	-0.335508
P60981	0.07529	-0.36988	-1.20166	0.1578	-0.147295	-0.52193	-0.334613
P60842	-0.25719	-0.30406	-0.36439	-0.39622	-0.280625	-0.380305	-0.330465
P09382	-0.49801	-0.65998	-0.03702	-0.10388	-0.578995	-0.07045	-0.324722
Q9UK45	-1.17676	-0.52534	0.66945	-0.26372	-0.85105	0.202865	-0.324093
P78371	-0.40542	-0.391719	-0.13944	-0.343522	-0.398569	-0.241481	-0.320025
P10809	-0.2631	-0.3274	-0.30827	-0.37469	-0.29525	-0.34148	-0.318365
O75347	-0.197373	-0.31727	-0.26243	-0.48581	-0.257321	-0.37412	-0.315721
P49207	-0.21064	-0.42317	-0.25119	-0.37698	-0.316905	-0.314085	-0.315495
P55010	-0.26865	-0.35689	-0.382277	-0.25202	-0.31277	-0.317148	-0.314959
P50991	-0.382885	-0.29926	-0.316902	-0.26067	-0.341073	-0.288786	-0.314929
P17987	-0.28501	-0.38905	-0.28914	-0.29009	-0.33703	-0.289615	-0.313323
Q92598	-0.06468	-0.3435	-0.71174	-0.13078	-0.20409	-0.42126	-0.312675
P78417	-0.03855	-0.29165	-0.364315	-0.538629	-0.1651	-0.451472	-0.308286
P63167	-0.103611	-0.41761	-0.273274	-0.43314	-0.26061	-0.353207	-0.306909
P61247	-0.24305	-0.29782	-0.28922	-0.3879	-0.270435	-0.33856	-0.304497
Q16543	-0.416125	-0.28773	-0.186313	-0.31481	-0.351927	-0.250562	-0.301244
P62269	-0.1662	-0.27263	-0.36169	-0.40226	-0.219415	-0.381975	-0.300695
P07195	-0.18236	-0.27264	-0.35462	-0.38646	-0.2275	-0.37054	-0.29902
P63173	-0.082403	-0.322187	-0.270931	-0.501018	-0.202295	-0.385974	-0.294135
P12277	-0.182161	-0.41757	-0.26995	-0.30337	-0.299865	-0.28666	-0.293263
P49411	-0.26699	-0.30748	-0.24557	-0.33634	-0.287235	-0.290955	-0.289095
Q9NYF8	-0.39744	-0.166689	-0.29609	-0.292638	-0.282064	-0.294364	-0.288214
P17174	-0.093444	-0.439007	-0.203488	-0.414473	-0.266226	-0.30898	-0.287603
P07954	-0.283226	-0.398064	-0.151714	-0.317078	-0.340645	-0.234396	-0.287521
Q13283	-0.2114	-0.27206	-0.25027	-0.41424	-0.24173	-0.332255	-0.286993
P18621	-0.25513	-0.34144	-0.23329	-0.30123	-0.298285	-0.26726	-0.282773
Q8N228	-0.441193	-0.393502	-0.136639	-0.152961	-0.417347	-0.1448	-0.281074
P22234	-0.31292	-0.14584	-0.34758	-0.31328	-0.22938	-0.33043	-0.279905
P11940	-0.28142	-0.31423	-0.29662	-0.22713	-0.297825	-0.261875	-0.27985
P62851	-0.21606	-0.20026	-0.31159	-0.38507	-0.20816	-0.34833	-0.278245
Q92616	-0.22307	-0.44435	-0.0961	-0.34605	-0.33371	-0.221075	-0.277393
P50395	-0.15384	-0.25904	-0.31404	-0.3676	-0.20644	-0.34082	-0.27363
P47985	-0.7328	-0.41561	0.20447	-0.14406	-0.574205	0.030205	-0.272
Q92665	0.17096	-0.56601	-0.22139	-0.4686	-0.197525	-0.344995	-0.27126
P46783	-0.03271	-0.19569	-0.380591	-0.475573	-0.1142	-0.428082	-0.271141
P31948	-0.11803	-0.29759	-0.30986	-0.35661	-0.20781	-0.333235	-0.270522
Q9NZM1	-0.5753	-0.58776	0.0864	-0.00291	-0.58153	0.041745	-0.269893
P07737	-0.05644	-0.08894	-0.46177	-0.46982	-0.07269	-0.465795	-0.269243
P46782	-0.22526	-0.315039	-0.18355	-0.337407	-0.270149	-0.260478	-0.265314
Q05639	0.3913	0.244161	-0.82253	-0.86968	0.31773	-0.846105	-0.264187
P62701	-0.16748	-0.15315	-0.3666	-0.36779	-0.160315	-0.367195	-0.263755
Q15366	0.114161	0.0002288	-0.646917	-0.520578	0.0571947	-0.583748	-0.263276
P49368	-0.1767	-0.33348	-0.23512	-0.30621	-0.25509	-0.270665	-0.262878
Q9Y3U8	-0.26082	-0.29999	-0.17424	-0.31434	-0.280405	-0.24429	-0.262348
Q58FF8	-0.058464	-0.086481	-0.442807	-0.458478	-0.0724725	-0.450642	-0.261557
Q92804	-0.27688	-0.35873	-0.15825	-0.24563	-0.317805	-0.20194	-0.259873
Q99832	-0.28238	-0.34493	-0.23621	-0.17407	-0.313655	-0.20514	-0.259398
P60866	-0.280386	-0.285269	-0.238853	-0.231788	-0.282827	-0.23532	-0.259074
P06454	-0.31231	-0.41173	-0.12197	-0.18953	-0.36202	-0.15575	-0.258885
P22570	-0.30831	-1.24011	-0.06277	0.57681	-0.77421	0.25702	-0.258595
P43686	-0.111615	-0.291995	-0.192734	-0.427957	-0.201805	-0.310345	-0.256075
P50914	-0.106709	-0.308965	-0.125597	-0.481656	-0.207837	-0.303626	-0.255732
P16403	-0.19421	-0.472561	-0.10563	-0.246702	-0.333386	-0.176166	-0.254776
P25398	-0.2191	-0.31395	-0.23587	-0.24838	-0.266525	-0.242125	-0.254325
P11586	-0.434418	-0.3755	-0.052881	-0.15113	-0.404959	-0.102006	-0.253482
P40925	-0.13341	-0.25794	-0.15037	-0.47084	-0.195675	-0.310605	-0.25314
P22392	-0.02922	-0.19531	-0.33934	-0.44732	-0.112265	-0.39333	-0.252798
Q9Y490	-0.515725	-0.524243	-0.173973	0.208199	-0.519984	0.017113	-0.251435
P34932	-0.272452	-0.270884	-0.195185	-0.2592	-0.271668	-0.227192	-0.24943
Q9P2J5	-0.42738	0.09434	0.01786	-0.67042	-0.16652	-0.32628	-0.2464
P62750	-0.082	-0.25768	-0.31012	-0.33343	-0.16984	-0.321775	-0.245808
O14979	-0.145056	-0.0896112	-0.344471	-0.403293	-0.117334	-0.373882	-0.245608
O14561	-0.074991	-0.062088	-0.401498	-0.443513	-0.0685395	-0.422506	-0.245523
P46777	-0.05175	-0.52927	-0.27088	-0.1209	-0.29051	-0.19589	-0.2432
Q07020	-0.17239	-0.33582	-0.1818	-0.27927	-0.254105	-0.230535	-0.24232
P62841	-0.14803	-0.08217	-0.34754	-0.38706	-0.1151	-0.3673	-0.2412
Q8NC51	0.022383	-0.24249	-0.521555	-0.221816	-0.110053	-0.371686	-0.240869
Q99729	-0.24684	-0.2276	-0.22499	-0.2634	-0.23722	-0.244195	-0.240707
Q9UMX0	-1.55815	0.5659	0.00779	0.0305	-0.496125	0.019145	-0.23849
Q15388	-0.00258	-0.21482	-0.29265	-0.43796	-0.1087	-0.365305	-0.237003
Q08211	-0.21008	-0.29047	-0.19279	-0.24528	-0.250275	-0.219035	-0.234655
P83731	-0.15654	-0.21813	-0.20629	-0.3539	-0.187335	-0.280095	-0.233715
P26640	-0.187777	-0.29544	-0.170221	-0.27778	-0.241609	-0.224	-0.232804
Q13185	-0.08444	-0.13827	-0.27713	-0.42622	-0.111355	-0.351675	-0.231515
P68371	-0.12318	-0.13989	-0.35386	-0.3065	-0.131535	-0.33018	-0.230858
P23396	-0.2129	-0.24731	-0.19571	-0.26508	-0.230105	-0.230395	-0.23025
O43809	-0.08479	0.31796	-1.48328	0.33418	0.116585	-0.57455	-0.228982
Q02878	-0.24416	-0.31131	-0.12493	-0.23087	-0.277735	-0.1779	-0.227817
Q9BY32	-0.21362	-0.62319	0.14505	-0.21766	-0.418405	-0.036305	-0.227355
P62244	-0.15812	-0.13647	-0.30178	-0.31099	-0.147295	-0.306385	-0.22684
P62195	-0.359	-0.30387	-0.33474	0.09443	-0.331435	-0.120155	-0.225795
O14818	-0.344366	-0.08647	-0.411373	-0.050324	-0.215418	-0.230848	-0.223133
Q03252	-0.22586	-0.50821	-0.02017	-0.13454	-0.367035	-0.077355	-0.222195
P10599	-0.02319	-0.1271	-0.36223	-0.37502	-0.075145	-0.368625	-0.221885
P25786	-0.035408	-0.304457	-0.238545	-0.308486	-0.169932	-0.273515	-0.221724
Q15459	-0.557348	-0.34957	0.156191	-0.13448	-0.453459	0.0108555	-0.221302
P11142	-0.12164	-0.20818	-0.22955	-0.32179	-0.16491	-0.27567	-0.22029
P62829	-0.15139	-0.29206	-0.12125	-0.31216	-0.221725	-0.216705	-0.219215
Q15365	-0.12188	-0.19857	-0.25764	-0.29634	-0.160225	-0.27699	-0.218608
P27635	-0.11365	-0.23835	-0.17789	-0.33903	-0.176	-0.25846	-0.21723
P32119	-0.20924	-0.26904	-0.1828	-0.20403	-0.23914	-0.193415	-0.216277
P08865	-0.14193	-0.18849	-0.23307	-0.29955	-0.16521	-0.26631	-0.21576
P27348	-0.14924	-0.09068	-0.36924	-0.25003	-0.11996	-0.309635	-0.214798
P62917	-0.160975	-0.29458	-0.154707	-0.24315	-0.227777	-0.198928	-0.213353
P63244	-0.03106	-0.256778	-0.23752	-0.318511	-0.143919	-0.278016	-0.210967
P15880	-0.18366	-0.33085	-0.105	-0.21753	-0.257255	-0.161265	-0.20926
P11387	-0.33669	-0.27609	-0.17053	-0.04843	-0.30639	-0.10948	-0.207935
Q04917	-0.09378	-0.60334	0.011774	-0.13982	-0.34856	-0.064023	-0.206292
O60506	-0.23849	-0.19043	-0.14662	-0.24401	-0.21446	-0.195315	-0.204887
P51991	-0.0832	-0.15046	-0.22944	-0.35594	-0.11683	-0.29269	-0.20476
P05141	-0.16114	-0.27159	-0.08478	-0.28739	-0.216365	-0.186085	-0.201225
P84090	-0.10599	-0.32693	-0.001465	-0.36743	-0.21646	-0.184448	-0.200454
P12236	-0.211319	-0.282385	-0.159366	-0.145481	-0.246852	-0.152424	-0.199638
P21333	-0.22553	-0.29787	-0.09395	-0.17925	-0.2617	-0.1366	-0.19915
Q99460	-0.01675	-0.48927	0.02265	-0.30692	-0.25301	-0.142135	-0.197573
Q9ULV4	-0.24789	-0.4023	0.05215	-0.19098	-0.325095	-0.069415	-0.197255
O75533	-0.155638	-0.293345	-0.116079	-0.22222	-0.224491	-0.169149	-0.19682
P62910	0.013955	-0.21319	-0.280632	-0.30473	-0.0996175	-0.292681	-0.196149
P52272	-0.15092	-0.15617	-0.23255	-0.24425	-0.153545	-0.2384	-0.195973
Q99880	-0.34271	-0.40583	0.00515	-0.04025	-0.37427	-0.01755	-0.19591
P12814	-0.387689	0.044489	-0.340202	-0.099828	-0.1716	-0.220015	-0.195808
Q96AG4	0.145988	-0.313063	-0.283951	-0.330329	-0.0835372	-0.30714	-0.195339
Q9Y230	0.05495	-0.41333	-0.17647	-0.23815	-0.17919	-0.20731	-0.19325
Q04637	-0.189125	-0.161413	-0.231007	-0.184508	-0.175269	-0.207757	-0.191513
P39019	-0.05517	-0.11335	-0.24514	-0.34967	-0.08426	-0.297405	-0.190833
Q9NTK5	-0.111191	-0.202974	-0.185074	-0.259723	-0.157082	-0.222398	-0.18974
P62263	-0.128152	-0.210798	-0.185741	-0.228892	-0.169475	-0.207317	-0.188396
Q08J23	-0.21258	-0.24007	-0.07164	-0.22441	-0.226325	-0.148025	-0.187175
P84098	-0.119692	-0.308551	0.061415	-0.371429	-0.214122	-0.155007	-0.184564
P61604	-0.11685	-0.17727	-0.19467	-0.24686	-0.14706	-0.220765	-0.183913
P30049	-0.53133	-0.22694	0.17104	-0.143107	-0.379135	0.0139665	-0.182584
Q13148	-0.216762	-0.006303	-0.158425	-0.347611	-0.111533	-0.253018	-0.182275
O75643	-0.09393	-0.19629	-0.1205	-0.31761	-0.14511	-0.219055	-0.182082
Q9UMS4	-0.24502	-0.21676	-0.020444	-0.244633	-0.23089	-0.132539	-0.181714
Q15427	-0.72084	-0.22971	-0.35104	0.57743	-0.475275	0.113195	-0.18104
P68133	-0.36341	-0.42522	0.06197	0.00591	-0.394315	0.03394	-0.180188
P49458	-0.014713	-0.073632	-0.315318	-0.314263	-0.0441725	-0.31479	-0.179481
P40429	-0.20043	-0.14642	-0.2001	-0.17025	-0.173425	-0.185175	-0.1793
P08238	-0.06995	-0.10947	-0.25844	-0.27864	-0.08971	-0.26854	-0.179125
P31153	-0.185446	-0.015705	-0.346922	-0.166709	-0.100575	-0.256816	-0.178696
P17844	-0.12931	-0.30576	-0.10938	-0.16865	-0.217535	-0.139015	-0.178275
P62861	0.097981	0.05031	-0.326367	-0.529425	0.0741455	-0.427896	-0.176875
P62854	-0.102758	-0.340252	-0.0328749	-0.225127	-0.221505	-0.129001	-0.175253
Q15185	-0.092665	-0.0558	-0.185692	-0.36085	-0.0742325	-0.273271	-0.173752
O00487	-0.2632	-0.19146	-0.20507	-0.0350866	-0.22733	-0.120078	-0.173704
P05387	-0.08651	-0.1413	-0.21456	-0.24994	-0.113905	-0.23225	-0.173078
O75390	-0.037994	-0.226723	-0.018596	-0.403373	-0.132358	-0.210985	-0.171672
P62280	-0.21508	-0.22646	-0.13579	-0.10935	-0.22077	-0.12257	-0.17167
Q13838	-0.10402	-0.18547	-0.101	-0.29617	-0.144745	-0.198585	-0.171665
Q14152	-0.18658	-0.18052	-0.02307	-0.28323	-0.18355	-0.15315	-0.16835
P62424	0.01208	-0.25373	-0.16294	-0.26575	-0.120825	-0.214345	-0.167585
P16401	-0.238	-0.31006	-0.04047	-0.07552	-0.27403	-0.057995	-0.166013
P08708	-0.13705	-0.17912	-0.22254	-0.12529	-0.158085	-0.173915	-0.166
P22087	-0.348003	-0.105924	-0.060021	-0.145497	-0.226964	-0.102759	-0.164861
P62906	-0.07171	-0.02481	-0.30221	-0.258	-0.04826	-0.280105	-0.164183
P32969	0.00551	-0.139439	-0.231071	-0.287797	-0.0669645	-0.259434	-0.163199
Q13200	-0.28739	-0.124596	-0.070872	-0.160119	-0.205993	-0.115496	-0.160744
P52815	-0.247374	-0.14156	-0.030901	-0.221394	-0.194467	-0.126148	-0.160307
P26368	0.30707	-0.13351	-0.42169	-0.38951	0.08678	-0.4056	-0.15941
Q8TDN6	-0.08569	-0.4273	0.06171	-0.1798	-0.256495	-0.059045	-0.15777
P47914	-0.05472	-0.16601	-0.16858	-0.239317	-0.110365	-0.203948	-0.157157
Q13263	-0.143	-0.16166	-0.15875	-0.15987	-0.15233	-0.15931	-0.15582
Q01130	-0.238773	-0.2194	-0.01236	-0.15154	-0.229087	-0.08195	-0.155518
Q9BY44	0.08049	0.30326	-0.29145	-0.70816	0.191875	-0.499805	-0.153965
Q13177	-0.3049	0.160242	-0.16589	-0.30042	-0.072329	-0.233155	-0.152742
Q92945	-0.094431	-0.128306	-0.200943	-0.180878	-0.111369	-0.190911	-0.15114
P28066	-0.199978	-0.201332	0.0142784	-0.216439	-0.200655	-0.10108	-0.150868
P23526	0.00472	-0.06907	-0.27596	-0.26108	-0.032175	-0.26852	-0.150348
P45974	-0.100985	-0.12399	-0.166916	-0.20787	-0.112488	-0.187393	-0.14994
P17066	-0.034617	-0.086147	-0.147964	-0.321758	-0.060382	-0.234861	-0.147622
O14745	-0.265529	-0.446379	0.116247	0.010253	-0.355954	0.06325	-0.146352
Q13151	-0.036785	-0.174863	-0.048392	-0.324442	-0.105824	-0.186417	-0.14612
Q9UNX3	-0.06775	0.06876	-0.28603	-0.29863	0.000505	-0.29233	-0.145913
P62277	-0.05588	-0.13095	-0.09936	-0.2904	-0.093415	-0.19488	-0.144147
Q9ULZ3	-0.15157	-0.22703	-0.02298	-0.175	-0.1893	-0.09899	-0.144145
P54577	-0.27995	-0.39553	-0.10674	0.21048	-0.33774	0.05187	-0.142935
P12956	0.01009	-0.10299	-0.21577	-0.25411	-0.04645	-0.23494	-0.140695
P13010	-0.04092	-0.13179	-0.15106	-0.23405	-0.086355	-0.192555	-0.139455
P38919	-0.028553	-0.382511	0.03174	-0.167966	-0.205532	-0.068113	-0.136823
P62318	-0.006031	-0.231216	-0.226097	-0.078766	-0.118624	-0.152431	-0.135527
P42330	-0.07066	-0.4826	0.08074	-0.06454	-0.27663	0.0081	-0.134265
P62314	0.016319	-0.19276	-0.25474	-0.10469	-0.0882205	-0.179715	-0.133968
P27695	-0.060423	-0.12252	-0.177332	-0.172214	-0.0914715	-0.174773	-0.133122
P67809	-0.03062	-0.37489	-0.034992	-0.081531	-0.202755	-0.0582615	-0.130508
P62191	-0.03507	-0.26439	0.01634	-0.234	-0.14973	-0.10883	-0.12928
P34897	-0.222602	-0.21939	-0.0738755	-0.000886	-0.220996	-0.0373807	-0.129188
P62888	-0.126518	-0.020193	-0.138717	-0.219668	-0.0733555	-0.179192	-0.126274
P30048	-0.287542	-0.20698	-0.0272712	0.01763	-0.247261	-0.0048206	-0.126041
P23246	-0.06896	-0.0796	-0.14301	-0.20661	-0.07428	-0.17481	-0.124545
P10412	-0.23711	-0.26173	0.19256	-0.18538	-0.24942	0.00359	-0.122915
P18124	-0.10615	-0.11741	-0.177	-0.084291	-0.11178	-0.130645	-0.121213
O95292	-0.115728	0.147114	-0.255713	-0.26034	0.015693	-0.258026	-0.121167
Q01813	0.038992	0.108442	-0.105326	-0.526093	0.073717	-0.315709	-0.120996
Q86V81	-0.04032	-0.178966	0.037121	-0.299909	-0.109643	-0.131394	-0.120519
O75607	-0.06758	-0.39983	0.06143	-0.05478	-0.233705	0.003325	-0.11519
Q15370	-0.189825	-0.084789	-0.0745983	-0.105306	-0.137307	-0.0899522	-0.11363
P25685	-0.19082	-0.00414	0.00961	-0.26872	-0.09748	-0.129555	-0.113517
P36578	0.06497	0.00921	-0.27372	-0.25184	0.03709	-0.26278	-0.112845
P62847	-0.265076	0.090911	-0.219382	-0.057395	-0.0870825	-0.138388	-0.112736
P31939	0.08357	-0.1336	-0.13342	-0.26702	-0.025015	-0.20022	-0.112617
P46781	0.09401	-0.08388	-0.23295	-0.22434	0.005065	-0.228645	-0.11179
Q9Y237	-0.28777	0.15415	-0.45784	0.14483	-0.06681	-0.156505	-0.111658
Q15637	-0.40845	-0.15843	0.2142	-0.09329	-0.28344	0.060455	-0.111493
P61978	0.04005	-0.08619	-0.15458	-0.24276	-0.02307	-0.19867	-0.11087
Q9UJZ1	-0.084383	-0.215813	-0.098472	-0.03687	-0.150098	-0.067671	-0.108884
Q96AE4	-0.12491	-0.0827	-0.12831	-0.093236	-0.103805	-0.110773	-0.107289
Q99439	0.01789	-0.07816	-0.261515	-0.10433	-0.030135	-0.182923	-0.106529
P14868	-0.16942	-0.09077	-0.24238	0.08479	-0.130095	-0.078795	-0.104445
Q13126	0.225439	0.012249	-0.217735	-0.433261	0.118844	-0.325498	-0.103327
P43243	-0.048068	-0.22341	-0.040144	-0.101639	-0.135739	-0.0708915	-0.103315
P08133	-0.106633	-0.127592	-0.003353	-0.169582	-0.117113	-0.0864675	-0.10179
P18206	-0.17124	-0.170464	0.02318	-0.071018	-0.170852	-0.023919	-0.0973855
P42766	0.011456	-0.18225	-0.027395	-0.18809	-0.085397	-0.107742	-0.0965697
O75781	-0.32189	0.074965	-0.00838	-0.130439	-0.123462	-0.0694095	-0.096436
O95881	-0.21704	-0.07682	0.11758	-0.2057	-0.14693	-0.04406	-0.095495
P08195	-0.10278	-0.20449	-0.02842	-0.04609	-0.153635	-0.037255	-0.095445
P62316	-0.07173	-0.16723	-0.080356	-0.05031	-0.11948	-0.065333	-0.0924065
P12004	-0.34651	-0.131523	-0.220926	0.332202	-0.239016	0.0556381	-0.0916892
Q9BUJ2	0.05122	-0.17067	-0.07278	-0.17219	-0.059725	-0.122485	-0.091105
P50552	0.05863	-0.11487	-0.45112	0.14592	-0.02812	-0.1526	-0.09036
P50990	-0.00916	-0.210289	0.14011	-0.278432	-0.109725	-0.069161	-0.0894428
P53999	-0.03456	-0.17063	0.00098	-0.1535	-0.102595	-0.07626	-0.0894275
P25705	-0.0331	-0.10008	-0.13395	-0.08988	-0.06659	-0.111915	-0.0892525
Q9C005	-0.00446	-0.31837	-0.02642	-0.006814	-0.161415	-0.016617	-0.089016
P61313	-0.045065	-0.19789	-0.151545	0.0457	-0.121477	-0.0529225	-0.0872
Q14974	-0.10173	-0.08156	-0.06716	-0.09814	-0.091645	-0.08265	-0.0871475
P67775	-0.08931	-0.2796	0.05754	-0.03506	-0.184455	0.01124	-0.0866075
P67870	-0.31507	-0.09419	0.3574	-0.29244	-0.20463	0.03248	-0.086075
P62805	-0.13012	-0.20612	0.01115	-0.0191	-0.16812	-0.003975	-0.0860475
P24752	0.18973	-0.17297	-0.05541	-0.30164	0.00838	-0.178525	-0.0850725
P06753	-0.12544	-0.33373	0.15967	-0.03918	-0.229585	0.060245	-0.08467
P05455	0.093262	-0.05372	-0.173157	-0.204091	0.019771	-0.188624	-0.0844265
Q12905	0.080478	0.08451	-0.264658	-0.23437	0.082494	-0.249514	-0.08351
P40926	0.02239	-0.15807	-0.05315	-0.14264	-0.06784	-0.097895	-0.0828675
Q13057	-0.04645	-0.3831	0.08976	0.01169	-0.214775	0.050725	-0.082025
P30050	0.15105	-0.05103	-0.13452	-0.2935	0.05001	-0.21401	-0.082
P62753	0.07594	-0.16036	-0.10255	-0.13768	-0.04221	-0.120115	-0.0811625
Q04828	-0.401186	-0.290285	0.147388	0.22574	-0.345735	0.186564	-0.0795858
O43324	-0.147793	-0.04	0.118838	-0.248172	-0.0938965	-0.064667	-0.0792818
P36952	-0.10997	-0.14575	-0.084051	0.02359	-0.12786	-0.0302305	-0.0790452
P52597	-0.04685	-0.13787	-0.120954	-0.009261	-0.09236	-0.0651075	-0.0787337
O43707	-0.11018	-0.19931	0.02127	-0.02612	-0.154745	-0.002425	-0.078585
O00299	-0.03065	-0.14217	0.00716	-0.14623	-0.08641	-0.069535	-0.0779725
P20700	0.073296	-0.112974	-0.076743	-0.192411	-0.019839	-0.134577	-0.077208
P38646	0.05247	-0.04442	-0.12617	-0.17976	0.004025	-0.152965	-0.07447
Q9BRA2	-0.22862	-0.2993	0.16958	0.06542	-0.26396	0.1175	-0.07323
O00469	1.21429	-0.45208	-0.62699	-0.4262	0.381105	-0.526595	-0.072745
O95861	0.1412	0.19089	-0.08994	-0.53308	0.166045	-0.31151	-0.0727325
Q01105	-0.16585	-0.21979	0.05303	0.04511	-0.19282	0.04907	-0.071875
Q13765	0.11576	-0.20156	-0.0196114	-0.17807	-0.0428998	-0.0988407	-0.0708703
P30153	-0.17316	-0.090929	0.035314	-0.043647	-0.132044	-0.0041665	-0.0681055
Q00341	-0.26906	0.04506	0.10179	-0.14974	-0.112	-0.023975	-0.0679875
P18669	0.06279	-0.03436	-0.13061	-0.16716	0.014215	-0.148885	-0.067335
P26599	-0.03735	0.12469	-0.14958	-0.20608	0.04367	-0.17783	-0.06708
P07910	0.06168	-0.06459	-0.13223	-0.13225	-0.001455	-0.13224	-0.0668475
P36542	-0.4498	-0.54218	0.33301	0.40649	-0.49599	0.36975	-0.06312
P00505	0.164782	-0.29538	-0.122223	0.00309	-0.065299	-0.0595665	-0.0624327
Q8WUM4	-0.32167	-0.14131	0.30162	-0.08603	-0.23149	0.107795	-0.0618475
P68366	0.5143	-0.435098	-0.4243	0.09839	0.039601	-0.162955	-0.061677
Q01082	-0.11019	-0.160196	0.1362	-0.10857	-0.135193	0.013815	-0.060689
P04040	0.31287	0.22709	-0.05174	-0.719	0.26998	-0.38537	-0.057695
P35998	-0.18292	0.05852	-0.07603	-0.02926	-0.0622	-0.052645	-0.0574225
O75369	-0.0506	-0.13437	0.00226	-0.04454	-0.092485	-0.02114	-0.0568125
P42677	-0.230738	0.03601	0.058428	-0.08553	-0.097364	-0.013551	-0.0554575
Q99623	-0.06319	-0.1137	0.04317	-0.08345	-0.088445	-0.02014	-0.0542925
P62241	-0.18145	-0.17709	0.12028	0.02609	-0.17927	0.073185	-0.0530425
P26196	0.29954	-0.13814	-0.12609	-0.24637	0.0807	-0.18623	-0.052765
Q13813	-0.115705	-0.118	0.004046	0.02025	-0.116852	0.012148	-0.0523523
Q8IY50	0.063153	0.07101	-0.055311	-0.27693	0.0670815	-0.166121	-0.0495195
P63220	0.0046	-0.11077	0.05181	-0.14249	-0.053085	-0.04534	-0.0492125
P63261	-0.0792	-0.13936	0.04458	-0.01127	-0.10928	0.016655	-0.0463125
Q7L1Q6	-0.06312	0.01972	-0.12023	-0.01665	-0.0217	-0.06844	-0.04507
Q14011	-0.34939	0.27255	-0.21279	0.11535	-0.03842	-0.04872	-0.04357
P14866	0.09465	-0.12781	0.05201	-0.17856	-0.01658	-0.063275	-0.0399275
P54819	-0.04205	-0.039322	0.13419	-0.210898	-0.040686	-0.038354	-0.03952
Q86TX2	-0.2787	-0.31029	0.28292	0.14879	-0.294495	0.215855	-0.03932
P84103	0.0067	-0.19042	0.10399	-0.07752	-0.09186	0.013235	-0.0393125
P31942	-0.183592	0.059961	0.140303	-0.171788	-0.0618155	-0.0157424	-0.0387789
P62913	0.120157	0.123974	-0.245801	-0.148862	0.122066	-0.197331	-0.0376328
P62899	0.43816	0.384738	-0.386198	-0.58277	0.411449	-0.484484	-0.0365175
P52565	0.03997	0.01677	-0.13233	-0.0648	0.02837	-0.098565	-0.0350975
P61088	0.182115	0.012632	-0.151085	-0.18331	0.0973735	-0.167197	-0.034912
P39023	-0.07171	0.1372	-0.07102	-0.13294	0.032745	-0.10198	-0.0346175
Q9P0U1	-0.06651	-0.00273	-0.2186	0.15244	-0.03462	-0.03308	-0.03385
P31943	-0.06721	-0.0439	0.03348	-0.04694	-0.055555	-0.00673	-0.0311425
P31040	0.75594	-0.11964	-0.60294	-0.15291	0.31815	-0.377925	-0.0298875
P30084	-0.22161	-0.08832	-0.04325	0.23597	-0.154965	0.09636	-0.0293025
P35232	-0.08939	-0.08123	0.00109	0.05918	-0.08531	0.030135	-0.0275875
P20618	-0.1953	0.0120277	0.19115	-0.116318	-0.0916362	0.0374158	-0.0271102
O43242	-0.18209	-0.11214	0.25643	-0.07044	-0.147115	0.092995	-0.02706
Q07955	-0.098832	0.11545	-0.02122	-0.10294	0.008309	-0.06208	-0.0268855
Q99471	0.0645	-0.13453	0.06586	-0.10154	-0.035015	-0.01784	-0.0264275
Q15691	0.124128	-0.07905	-0.222998	0.07368	0.022539	-0.074659	-0.02606
P46779	-0.089346	-0.07926	0.053165	0.038281	-0.084303	0.045723	-0.01929
P06733	-0.03402	-0.02658	0.00562	-0.01557	-0.0303	-0.004975	-0.0176375
P29966	-0.21345	-0.17616	0.39508	-0.07126	-0.194805	0.16191	-0.0164475
P41250	0.18841	-0.33857	0.02256	0.06317	-0.07508	0.042865	-0.0161075
Q15758	-0.27714	-0.17842	0.49257	-0.10114	-0.22778	0.195715	-0.0160325
P36776	-0.21697	-0.36871	0.2813	0.24354	-0.29284	0.26242	-0.01521
P38159	0.11918	0.32815	-0.17448	-0.330287	0.223665	-0.252383	-0.0143592
Q9UL46	0.072441	-0.320525	0.078558	0.11605	-0.124042	0.097304	-0.013369
Q1KMD3	0.06277	-0.41183	-0.03037	0.33003	-0.17453	0.14983	-0.01235
Q9Y678	-0.07538	0.014566	0.03615	-0.023538	-0.030407	0.006306	-0.0120505
P17980	0.5941	-0.40168	-0.15109	-0.08937	0.09621	-0.12023	-0.01201
P16104	0.190018	-0.127939	0.013544	-0.123025	0.0310395	-0.0547405	-0.0118505
Q99829	-0.10025	-0.022068	0.05773	0.029994	-0.061159	0.043862	-0.0086485
P09972	-0.0429	-0.02537	-0.04232	0.08935	-0.034135	0.023515	-0.00531
Q16629	0.07457	0.06972	-0.05696	-0.10854	0.072145	-0.08275	-0.0053025
Q15847	-0.1207	-0.14667	0.11026	0.14497	-0.133685	0.127615	-0.003035
Q9BX68	-0.28766	-0.23051	0.30025	0.20886	-0.259085	0.254555	-0.002265
P47756	-0.042038	0.015264	-0.01322	0.037114	-0.013387	0.011947	-0.00072
P30046	0.24748	0.232375	-0.12113	-0.36039	0.239927	-0.24076	-0.00041625
P39687	0.218564	0.37988	-0.267384	-0.331159	0.299222	-0.299272	-2.475e-05
Q01518	0.013226	-0.121134	-0.0363235	0.150504	-0.053954	0.0570903	0.00156812
P62249	0.00921	0.07256	0.01375	-0.08581	0.040885	-0.03603	0.0024275
P22061	0.161304	0.010601	0.048956	-0.192288	0.0859525	-0.071666	0.00714325
P31946	0.185522	0.263185	-0.247974	-0.17171	0.224353	-0.209842	0.00725575
Q92688	0.188884	-0.04539	0.179089	-0.291047	0.0717471	-0.0559792	0.00788398
Q15428	-0.13104	0.10371	0.05302	0.01866	-0.013665	0.03584	0.0110875
P62879	0.2912	-0.30998	-0.0022	0.06658	-0.00939	0.03219	0.0114
Q14103	0.12212	0.06627	-0.04667	-0.09235	0.094195	-0.06951	0.0123425
Q71UI9	-0.1864	-0.02365	0.04576	0.21952	-0.105025	0.13264	0.0138075
Q16630	-0.08073	0.07017	-0.20512	0.27544	-0.00528	0.03516	0.01494
P58107	0.0322	-0.02989	0.05715	0.00458	0.001155	0.030865	0.01601
P13796	-0.07422	0.195417	-0.106543	0.050355	0.0605985	-0.028094	0.0162523
P11216	-0.003344	0.011868	0.074667	-0.016515	0.004262	0.029076	0.016669
P30043	-0.09695	-0.08634	0.13109	0.121496	-0.091645	0.126293	0.017324
Q99497	0.06274	-0.04672	0.05237	0.00308	0.00801	0.027725	0.0178675
P31930	0.036961	-0.00605	0.043321	0.00039	0.0154555	0.0218555	0.0186555
Q15843	-0.120985	-0.059966	0.141817	0.114905	-0.0904755	0.128361	0.0189428
Q07666	0.012938	0.01096	0.078503	-0.02561	0.011949	0.0264465	0.0191977
P31947	0.0767	0.07981	0.02921	-0.10727	0.078255	-0.03903	0.0196125
Q92499	-0.134239	-0.139724	0.099537	0.253336	-0.136981	0.176436	0.0197275
P09497	0.034771	-0.07622	0.041632	0.08747	-0.0207245	0.064551	0.0219132
Q15233	0.17514	-0.06845	0.00295	-0.02031	0.053345	-0.00868	0.0223325
P10768	0.281168	-0.035403	-0.117658	-0.035771	0.122882	-0.0767145	0.023084
Q00688	-0.0167	0.095061	0.08025	-0.062932	0.0391805	0.008659	0.0239198
Q99714	-0.178053	-0.098053	0.116101	0.256673	-0.138053	0.186387	0.024167
P63313	-0.25584	0.12411	0.13315	0.09541	-0.065865	0.11428	0.0242075
Q12906	0.15227	0.13664	-0.12063	-0.07022	0.144455	-0.095425	0.024515
P78347	0.03266	-0.096533	0.07698	0.095346	-0.0319365	0.086163	0.0271132
P00492	0.14796	-0.2301	-0.01527	0.21426	-0.04107	0.099495	0.0292125
Q00839	0.09406	0.01016	0.02733	-0.01469	0.05211	0.00632	0.029215
P15559	0.11274	-0.00343	0.00615	0.00689	0.054655	0.00652	0.0305875
P49773	0.004232	-0.01748	0.158167	-0.01211	-0.006624	0.0730284	0.0332022
P35579	0.04817	0.0139	0.06962	0.01288	0.031035	0.04125	0.0361425
Q99878	0.16251	-0.06003	0.0269	0.01761	0.05124	0.022255	0.0367475
Q8N257	-0.00469	-0.07561	0.14825	0.09018	-0.04015	0.119215	0.0395325
Q9NP79	-0.14298	-0.20595	0.16895	0.35111	-0.174465	0.26003	0.0427825
Q14204	0.024412	-0.050865	0.15564	0.046613	-0.0132265	0.101127	0.04395
Q01844	0.086467	-0.026249	0.128347	-0.00959	0.030109	0.0593785	0.0447438
Q09666	-0.11928	-0.19323	0.27777	0.22053	-0.156255	0.24915	0.0464475
Q15181	0.036439	-0.056898	0.268446	-0.056412	-0.0102295	0.106017	0.0478937
O43390	0.11715	0.00933	0.03614	0.035528	0.06324	0.035834	0.049537
P49591	0.148941	-0.05128	0.229116	-0.12851	0.0488303	0.050303	0.0495666
P63000	0.0440942	0.04322	0.253109	-0.14044	0.0436571	0.0563345	0.0499958
O95372	-0.03367	-0.33649	0.15362	0.41893	-0.18508	0.286275	0.0505975
Q13561	-0.01357	0.05776	0.14075	0.0194	0.022095	0.080075	0.051085
P62258	0.02411	0.03108	0.0136	0.14471	0.027595	0.079155	0.053375
P62937	0.17315	0.11354	-0.00923	-0.06326	0.143345	-0.036245	0.05355
P46778	-0.030471	0.01076	0.079767	0.15661	-0.0098555	0.118188	0.0541665
P60903	-0.20147	-0.22692	0.33904	0.31351	-0.214195	0.326275	0.05604
P55072	0.00803	0.0342	0.11178	0.0827	0.021115	0.09724	0.0591775
P21796	-0.02267	-0.0743	0.18448	0.14945	-0.048485	0.166965	0.05924
P62942	0.100964	0.131374	-0.0632115	0.079442	0.116169	0.00811527	0.0621421
P26373	0.317588	0.2131	-0.049368	-0.232191	0.265344	-0.140779	0.0622823
O75947	-0.092037	-0.202088	0.308651	0.23588	-0.147063	0.272265	0.0626015
P07384	-0.010507	-0.147989	0.214205	0.198976	-0.079248	0.20659	0.0636712
O75531	-0.00788	0.10526	0.11859	0.04448	0.04869	0.081535	0.0651125
P62328	-0.01695	-0.04552	0.20346	0.12118	-0.031235	0.16232	0.0655425
P42025	0.25299	-1.11953	0.5022	0.63605	-0.43327	0.569125	0.0679275
P15311	0.09253	0.05377	0.06465	0.06527	0.07315	0.06496	0.069055
P63104	0.10638	0.03937	0.02343	0.11088	0.072875	0.067155	0.070015
Q14166	0.093044	0.047819	0.0910983	0.051125	0.0704315	0.0711116	0.0707716
P45880	-0.16736	0.070825	0.17757	0.211047	-0.0482675	0.194308	0.0730205
P13797	0.05084	-0.01637	0.11672	0.14112	0.017235	0.12892	0.0730775
Q13501	-0.406157	0.255385	-0.24841	0.694366	-0.075386	0.222978	0.073796
Q02388	-0.0537	0.02082	0.12146	0.21876	-0.01644	0.17011	0.076835
Q9NYU2	0.20293	-0.25084	0.29474	0.06257	-0.023955	0.178655	0.07735
P29034	0.14158	-0.04812	0.14629	0.07066	0.04673	0.108475	0.0776025
Q16658	0.03606	0.10066	0.06692	0.10877	0.06836	0.087845	0.0781025
P04406	0.119	0.21237	0.02482	-0.03789	0.165685	-0.006535	0.079575
P15924	-0.133444	-0.29544	0.127146	0.62174	-0.214442	0.374443	0.0800005
P10606	0.00926	-0.00133	0.16382	0.15108	0.003965	0.15745	0.0807075
P06576	0.23764	0.14745	-0.05618	-0.00546	0.192545	-0.03082	0.0808625
Q969H8	-0.015982	-0.077101	0.259392	0.173861	-0.0465415	0.216627	0.0850426
P35613	0.27633	0.18327	-0.02377	-0.0948	0.2298	-0.059285	0.0852575
P63279	0.245579	0.128441	0.01634	-0.046354	0.18701	-0.015007	0.0860015
Q00610	0.02507	0.03106	0.14719	0.1407	0.028065	0.143945	0.086005
P38117	0.065973	0.08765	0.015665	0.17535	0.0768115	0.0955075	0.0861595
P09012	0.087851	-0.00272	0.123188	0.138595	0.0425655	0.130892	0.0867285
O60664	0.05892	-0.13142	0.31822	0.1026	-0.03625	0.21041	0.08708
P0DP25	0.03925	-0.02606	0.22032	0.1206	0.006595	0.17046	0.0885275
P58546	0.26104	-0.122732	0.10446	0.113723	0.069154	0.109092	0.0891228
Q6P587	-0.10292	0.14166	0.08901	0.2347	0.01937	0.161855	0.0906125
Q15149	0.08109	0.02464	0.14693	0.11097	0.052865	0.12895	0.0909075
Q9H0U4	0.08462	0.05086	0.25044	-0.0011	0.06774	0.12467	0.096205
Q16836	-0.15535	-0.05071	0.14993	0.44279	-0.10303	0.29636	0.096665
Q5TZA2	0.250386	0.179516	-0.00749	-0.021812	0.214951	-0.014651	0.10015
Q16181	0.02096	0.178889	-0.12396	0.333743	0.0999245	0.104891	0.102408
Q6P2Q9	-0.056946	0.115625	0.066545	0.290688	0.0293395	0.178617	0.103978
P00403	0.239	0.01051	0.09442	0.072211	0.124755	0.0833155	0.104035
P16144	0.0908852	0.298447	-0.058736	0.0920554	0.194666	0.0166597	0.105663
P02786	0.113717	0.091733	0.10804	0.11628	0.102725	0.11216	0.107443
Q9H9B4	0.31284	0.19532	-0.206	0.13033	0.25408	-0.037835	0.108123
O00151	0.01465	-0.206432	0.360063	0.265972	-0.095891	0.313018	0.108563
P61758	0.27217	0.46916	-0.08138	-0.22065	0.370665	-0.151015	0.109825
Q14847	0.120472	0.142546	0.285866	-0.0909166	0.131509	0.0974747	0.114492
Q99584	0.18287	-0.08588	0.20832	0.162645	0.048495	0.185483	0.116989
P49748	0.03344	-0.35645	0.396581	0.40287	-0.161505	0.399726	0.11911
P54727	0.08983	0.07341	0.16903	0.15012	0.08162	0.159575	0.120597
P61353	0.2114	0.36207	-0.18144	0.092421	0.286735	-0.0445095	0.121113
P00338	0.25347	0.28098	-0.02059	-0.01894	0.267225	-0.019765	0.12373
P02545	0.18786	0.19549	0.02165	0.10204	0.191675	0.061845	0.12676
P00387	0.17156	0.1941	-0.09611	0.2444	0.18283	0.074145	0.128487
P00441	0.13099	0.12806	0.14371	0.11137	0.129525	0.12754	0.128533
O14896	0.09612	0.03729	0.14277	0.23856	0.066705	0.190665	0.128685
P28482	0.09787	-0.07966	0.49953	0.0002	0.009105	0.249865	0.129485
P07741	0.186594	0.104424	0.137987	0.108555	0.145509	0.123271	0.13439
P60900	-0.0517	0.1596	0.09264	0.34071	0.05395	0.216675	0.135313
P13804	0.01839	-0.013899	0.34494	0.192593	0.0022455	0.268766	0.135506
P49755	0.07423	-0.222774	0.27288	0.423157	-0.074272	0.348019	0.136873
P18077	0.0733131	-0.13575	0.364172	0.25374	-0.0312184	0.308956	0.138869
P04075	0.26187	0.2188	0.0863	-0.0068	0.240335	0.03975	0.140043
P16152	0.149153	-0.019531	0.344136	0.100273	0.064811	0.222204	0.143508
Q86VP6	0.24557	0.109133	0.26679	-0.0396338	0.177351	0.113578	0.145465
P46776	0.293562	0.15617	0.116482	0.01797	0.224866	0.067226	0.146046
P0DPI2	0.13374	0.06701	0.22922	0.18354	0.100375	0.20638	0.153377
Q9UHD8	0.168061	0.196631	0.276093	-0.020369	0.182346	0.127862	0.155104
P22695	0.021323	0.139135	0.370247	0.101081	0.080229	0.235664	0.157946
P51572	0.149728	0.18987	0.254811	0.04256	0.169799	0.148685	0.159242
O00625	0.22779	-0.02528	0.30495	0.131037	0.101255	0.217994	0.159624
P22314	0.15842	0.18285	0.18317	0.12739	0.170635	0.15528	0.162957
Q9Y2V2	0.41442	0.313375	0.0369	-0.110499	0.363898	-0.0367995	0.163549
P07814	-0.030359	0.29672	0.167448	0.22471	0.133181	0.196079	0.16463
P61923	0.015688	0.26155	0.315363	0.06933	0.138619	0.192346	0.165483
Q9H1E3	0.123268	0.034094	0.209928	0.295794	0.078681	0.252861	0.165771
P13489	0.49187	0.21373	0.22367	-0.2626	0.3528	-0.019465	0.166667
P29401	0.28762	0.14856	0.1339	0.10136	0.21809	0.11763	0.16786
Q9Y3I0	0.02282	0.28808	0.10825	0.25914	0.15545	0.183695	0.169573
Q04760	0.247464	0.141741	0.158174	0.143375	0.194602	0.150775	0.172688
P60953	0.12503	0.15826	0.14866	0.2684	0.141645	0.20853	0.175087
P26038	-0.03862	-0.05031	0.36433	0.42688	-0.044465	0.395605	0.17557
P61970	0.435955	0.20112	0.0906391	-0.025159	0.318537	0.0327401	0.175639
Q8IYT4	0.160105	-0.110216	0.478238	0.17694	0.0249445	0.327589	0.176267
Q9UN72	0.1896	0.2033	0.17742	0.14497	0.19645	0.161195	0.178822
P30041	0.32661	0.21593	0.09649	0.08534	0.27127	0.090915	0.181093
Q9BS26	0.226887	0.21604	0.131321	0.151731	0.221464	0.141526	0.181495
Q9UQB8	0.17249	0.14478	0.228693	0.180878	0.158635	0.204785	0.18171
P49327	0.20754	0.17433	0.20339	0.14232	0.190935	0.172855	0.181895
P51148	0.0625	0.24198	0.04947	0.37437	0.15224	0.21192	0.18208
P60660	0.22755	0.18627	0.1908	0.13174	0.20691	0.16127	0.18409
P61158	0.15146	0.294921	0.182346	0.113138	0.223191	0.147742	0.185466
O60437	-0.25466	0.19673	0.45848	0.34984	-0.028965	0.40416	0.187597
O95573	0.303331	0.075214	0.282854	0.091325	0.189273	0.187089	0.188181
P55769	0.0085	0.51481	0.21725	0.01289	0.261655	0.11507	0.188363
P43307	0.207043	0.11544	0.283961	0.15095	0.161241	0.217455	0.189348
P07355	0.07783	0.02018	0.3687	0.29647	0.049005	0.332585	0.190795
Q9NQC3	0.06575	-0.04201	0.48543	0.26454	0.01187	0.374985	0.193427
P53396	-0.00444	0.03257	0.67355	0.07333	0.014065	0.37344	0.193753
P49189	0.06609	-0.002473	0.41022	0.301732	0.0318085	0.355976	0.193892
O60610	0.38874	0.12729	0.10309	0.15662	0.258015	0.129855	0.193935
Q9P0L0	0.26526	0.308434	0.1284	0.073939	0.286847	0.10117	0.194008
Q12929	0.32424	0.33887	0.14988	-0.03354	0.331555	0.05817	0.194863
P08758	0.35359	0.31771	0.10675	0.00228	0.33565	0.054515	0.195083
P06737	-0.16344	0.69576	0.21932	0.0367	0.26616	0.12801	0.197085
Q7KZF4	0.10438	-0.16579	0.05751	0.8054	-0.030705	0.431455	0.200375
P19105	0.319415	0.20886	0.18185	0.09778	0.264137	0.139815	0.201976
P04844	-0.029	0.01657	0.81243	0.01199	-0.006215	0.41221	0.202997
Q9Y2B0	0.41228	-0.09187	-0.10021	0.59624	0.160205	0.248015	0.20411
P16930	-0.8102	1.60306	-0.03952	0.07176	0.39643	0.01612	0.206275
P49588	0.139934	0.139027	0.319564	0.235625	0.139481	0.277595	0.208538
P50454	0.18379	0.28919	0.2293	0.13677	0.23649	0.183035	0.209763
P13073	0.00346	0.197581	0.371565	0.28818	0.100521	0.329872	0.215196
P14550	0.10493	0.055889	0.233048	0.467046	0.0804095	0.350047	0.215228
Q9H4A4	0.38867	-0.093062	0.5656	0.01963	0.147804	0.292615	0.22021
Q9P1F3	0.2762	-0.10203	0.15779	0.55202	0.087085	0.354905	0.220995
P61586	0.506148	0.10403	0.200869	0.07472	0.305089	0.137794	0.221442
P14314	0.16941	0.03941	0.38804	0.30386	0.10441	0.34595	0.22518
P51665	0.69599	0.01387	0.18897	0.00951	0.35493	0.09924	0.227085
Q9NR45	0.03533	0.244203	0.348001	0.283669	0.139766	0.315835	0.227801
P35606	0.00975	0.09452	0.38832	0.428227	0.052135	0.408273	0.230204
Q9BR76	0.58591	0.14253	-0.15684	0.36742	0.36422	0.10529	0.234755
P37837	0.33443	0.28634	0.18336	0.15827	0.310385	0.170815	0.2406
P40939	0.11655	0.12477	0.40254	0.32591	0.12066	0.364225	0.242442
O00764	-0.10075	0.19396	0.47752	0.39937	0.046605	0.438445	0.242525
Q9P2E9	0.269297	0.364704	0.249138	0.100007	0.317001	0.174573	0.245787
P27824	0.14581	0.12139	0.3813	0.33641	0.1336	0.358855	0.246227
Q9Y4L1	0.16635	0.10106	0.3465	0.38013	0.133705	0.363315	0.24851
P37802	0.36332	0.29759	0.19063	0.14333	0.330455	0.16698	0.248718
P14618	0.31359	0.27564	0.16051	0.24939	0.294615	0.20495	0.249782
Q16719	0.30436	0.02911	0.370905	0.295563	0.166735	0.333234	0.249984
O60888	0.34486	0.082457	0.15091	0.423866	0.213658	0.287388	0.250523
P08174	0.26121	0.466398	0.13352	0.145936	0.363804	0.139728	0.251766
P14923	0.12298	0.08584	0.42047	0.3786	0.10441	0.399535	0.251972
P14324	0.261552	0.176264	0.325794	0.248423	0.218908	0.287108	0.253008
Q9Y6K5	0.175999	0.80567	0.108914	-0.07658	0.490835	0.016167	0.253501
Q9NP97	0.16355	-0.0717392	0.609945	0.325538	0.0459054	0.467741	0.256823
P55327	0.00201	0.11512	0.36763	0.55216	0.058565	0.459895	0.25923
P61163	0.21766	-0.00497	0.49243	0.33191	0.106345	0.41217	0.259257
Q12797	-0.14317	0.41877	0.32348	0.4468	0.1378	0.38514	0.26147
P07237	0.26865	0.3094	0.24157	0.22916	0.289025	0.235365	0.262195
P38606	0.12801	0.04691	0.81597	0.06251	0.08746	0.43924	0.26335
P51149	0.40274	0.297533	0.190472	0.176002	0.350137	0.183237	0.266687
Q9Y2X3	0.67441	0.26078	0.30174	-0.16838	0.467595	0.06668	0.267137
P50895	0.381117	0.255783	0.148544	0.289094	0.31845	0.218819	0.268635
O43169	0.114773	0.4445	0.150307	0.37373	0.279637	0.262018	0.270827
P06744	0.472	0.35848	0.15795	0.10163	0.41524	0.12979	0.272515
P23381	0.191681	0.308475	0.241052	0.364449	0.250078	0.302751	0.276414
Q14247	0.240837	0.457989	0.2356	0.183122	0.349413	0.209361	0.279387
P27816	0.30418	0.319603	0.11962	0.37885	0.311891	0.249235	0.280563
P35221	0.11334	-0.00956	0.515447	0.50311	0.05189	0.509278	0.280584
P13667	0.17255	0.302173	0.41847	0.23736	0.237362	0.327915	0.282638
P55786	0.413898	0.17528	0.413271	0.13049	0.294589	0.27188	0.283235
Q14697	0.2336	0.24221	0.38272	0.28978	0.237905	0.33625	0.287078
P04843	0.389485	0.20939	0.408752	0.172452	0.299438	0.290602	0.29502
P07602	0.571209	0.711626	-0.04707	-0.045278	0.641417	-0.046174	0.297622
O95399	0.24125	0.11768	0.45374	0.38309	0.179465	0.418415	0.29894
P55795	0.44532	0.81662	-0.15775	0.09553	0.63097	-0.03111	0.29993
P50995	-0.079834	-0.047536	0.827244	0.499917	-0.063685	0.66358	0.299948
P07108	0.38846	0.38458	0.19226	0.24671	0.38652	0.219485	0.303002
P20674	0.280436	0.279793	0.30991	0.345671	0.280114	0.327791	0.303952
Q15084	0.32982	0.27993	0.32939	0.29584	0.304875	0.312615	0.308745
Q96CS3	0.497654	0.402572	0.254955	0.088586	0.450113	0.17177	0.310942
P09960	0.37316	0.291519	0.37012	0.215805	0.33234	0.292963	0.312651
P55084	0.2894	0.13435	0.40276	0.4301	0.211875	0.41643	0.314153
P52209	0.212766	0.211471	0.427118	0.414132	0.212119	0.420625	0.316372
P30040	0.279802	0.203777	0.438553	0.345671	0.241789	0.392112	0.316951
P53621	0.469761	0.191089	0.343541	0.266068	0.330425	0.304804	0.317615
P51858	0.35305	0.21476	0.37656	0.34103	0.283905	0.358795	0.32135
P23284	0.48614	0.42708	0.17619	0.19817	0.45661	0.18718	0.321895
Q06323	0.398051	0.260539	0.409597	0.233687	0.329295	0.321642	0.325468
Q15019	0.31693	0.30154	0.337786	0.348541	0.309235	0.343163	0.326199
P62987	0.42358	0.56817	0.11055	0.21106	0.495875	0.160805	0.32834
P61981	0.41808	0.35019	0.27365	0.2817	0.384135	0.277675	0.330905
P21926	0.32813	0.150828	0.48228	0.368313	0.239479	0.425297	0.332388
P05023	0.26195	0.21088	0.4794	0.38652	0.236415	0.43296	0.334688
P14625	0.30865	0.25147	0.41576	0.38184	0.28006	0.3988	0.33943
Q12931	0.59699	0.22988	0.30417	0.23611	0.413435	0.27014	0.341787
Q9Y224	0.35509	0.09155	0.20399	0.72154	0.22332	0.462765	0.343042
P07099	0.406778	0.241024	0.325218	0.418523	0.323901	0.37187	0.347886
Q99798	0.329186	0.341482	0.375575	0.35774	0.335334	0.366657	0.350996
P00568	0.15974	0.25705	0.617755	0.377155	0.208395	0.497455	0.352925
P13674	0.28226	0.43258	0.32541	0.38715	0.35742	0.35628	0.35685
Q13011	0.455881	0.348833	0.26013	0.36323	0.402357	0.31168	0.357018
P46940	0.22079	0.24251	0.50384	0.49914	0.23165	0.50149	0.36657
O43399	0.44724	0.0859	0.48161	0.46193	0.26657	0.47177	0.36917
P60174	0.45388	0.36998	0.37381	0.31754	0.41193	0.345675	0.378802
P62820	0.40299	0.44268	0.41984	0.25383	0.422835	0.336835	0.379835
Q9BWD1	0.606299	0.177681	0.540785	0.198674	0.39199	0.36973	0.38086
P40199	-0.12175	0.05527	1.00463	0.59107	-0.03324	0.79785	0.382305
Q16718	0.32048	0.24721	0.42672	0.54096	0.283845	0.48384	0.383843
P20962	0.399509	0.274263	0.415455	0.479656	0.336886	0.447555	0.392221
Q53GQ0	0.145616	0.163405	0.679738	0.591779	0.15451	0.635759	0.395134
P11684	-0.39404	-0.34443	1.9801	0.35753	-0.369235	1.16882	0.39979
P09758	0.24838	-0.060385	0.745549	0.679902	0.0939975	0.712726	0.403362
P14406	0.590441	0.395885	0.365264	0.265084	0.493163	0.315174	0.404168
Q96TA1	0.524172	0.279065	0.615111	0.204182	0.401618	0.409646	0.405632
P30086	0.676	0.56804	0.24115	0.14657	0.62202	0.19386	0.40794
O75368	0.319504	0.24606	0.601492	0.48381	0.282782	0.542651	0.412716
P30085	0.294234	0.354967	0.671965	0.331138	0.324601	0.501551	0.413076
Q6NUQ4	0.62144	0.51729	0.27177	0.24249	0.569365	0.25713	0.413247
Q96CW1	0.44941	0.24591	0.24111	0.72308	0.34766	0.482095	0.414877
P04632	0.383244	0.166712	0.609373	0.50105	0.274978	0.555211	0.415095
Q86U42	0.43628	0.273576	0.614918	0.338836	0.354928	0.476877	0.415902
Q99536	0.543585	0.174328	0.621759	0.325452	0.358957	0.473606	0.416281
P11021	0.34038	0.31414	0.51403	0.49835	0.32726	0.50619	0.416725
O95336	0.110947	0.40666	0.492722	0.658917	0.258803	0.575819	0.417311
P09211	0.5627	0.55735	0.32141	0.26186	0.560025	0.291635	0.42583
Q3LXA3	0.53038	-0.00977	0.66377	0.52513	0.260305	0.59445	0.427377
O75367	0.374645	0.35743	0.583796	0.39491	0.366037	0.489353	0.427695
O60716	0.338568	0.35525	0.493759	0.55127	0.346909	0.522515	0.434712
P17301	0.58329	0.135069	0.79624	0.225486	0.359179	0.510863	0.435021
P31949	0.60255	0.23995	0.53697	0.36474	0.42125	0.450855	0.436052
P48637	0.29668	0.41843	0.56286	0.473558	0.357555	0.518209	0.437882
P62834	0.408249	0.46323	0.400568	0.51295	0.43574	0.456759	0.446249
P05556	0.65579	0.27454	0.42265	0.43898	0.465165	0.430815	0.44799
O75874	0.3192	0.182498	0.792086	0.558002	0.250849	0.675044	0.462946
Q15293	0.39657	0.471434	0.71546	0.30227	0.434002	0.508865	0.471433
P07205	0.442209	0.356495	0.654959	0.444866	0.399352	0.549913	0.474632
Q16762	-0.02229	0.61187	0.55558	0.7803	0.29479	0.66794	0.481365
Q5SSJ5	0.510426	0.515191	0.589427	0.367064	0.512808	0.478245	0.495527
P54709	0.229269	0.555443	0.535508	0.66521	0.392356	0.600359	0.496358
P26885	0.66432	0.1325	0.40506	0.79191	0.39841	0.598485	0.498448
Q14134	0.378183	0.465471	0.698757	0.464398	0.421827	0.581578	0.501702
P27797	0.50401	0.45019	0.55215	0.50179	0.4771	0.52697	0.502035
Q71DI3	-0.02409	-0.05114	0.10877	1.99162	-0.037615	1.05019	0.50629
Q16666	0.6941	0.660186	0.368006	0.328021	0.677143	0.348014	0.512578
Q9UBS4	0.46245	0.38708	0.69862	0.513211	0.424765	0.605916	0.51534
Q9HCY8	0.16718	0.06325	0.941315	0.94786	0.115215	0.944587	0.529901
P49419	0.24461	0.62669	0.68125	0.58519	0.43565	0.63322	0.534435
O94903	0.64237	0.33518	0.62411	0.5395	0.488775	0.581805	0.53529
Q9HDC9	0.407707	0.61496	0.669005	0.46531	0.511334	0.567157	0.539245
P61026	0.389877	0.37933	0.753537	0.641145	0.384603	0.697341	0.540972
P36871	0.170672	0.71406	0.59532	0.694617	0.442366	0.644968	0.543667
P30101	0.60486	0.52411	0.56381	0.50652	0.564485	0.535165	0.549825
P61769	0.684949	1.12689	0.110065	0.28246	0.905919	0.196263	0.551091
P00558	0.58947	0.49103	0.5966	0.53208	0.54025	0.56434	0.552295
Q99470	0.47056	0.35109	0.79179	0.60641	0.410825	0.6991	0.554963
Q16851	0.51232	0.248457	1.08701	0.37399	0.380389	0.7305	0.555444
Q96IU4	0.67114	0.09659	0.68183	0.77832	0.383865	0.730075	0.55697
O15145	0.98745	0.790273	0.26214	0.194613	0.888861	0.228377	0.558619
Q12765	0.683	0.45853	0.41468	0.71269	0.570765	0.563685	0.567225
P68402	0.68397	0.48376	0.57513	0.6083	0.583865	0.591715	0.58779
P30740	0.38086	0.253	0.86324	0.923756	0.31693	0.893498	0.605214
Q9H0W9	0.93165	0.57166	0.14799	0.7764	0.751655	0.462195	0.606925
P34949	1.01562	0.478741	0.492785	0.474559	0.747181	0.483672	0.615427
Q02410	0.177572	-0.075828	1.27359	1.10049	0.050872	1.18704	0.618955
P51648	0.365799	0.56753	0.813037	0.740177	0.466665	0.776607	0.621636
Q14764	0.188357	0.614631	0.805018	0.885875	0.401494	0.845446	0.62347
P0DMV9	0.60169	0.42585	0.79191	0.68164	0.51377	0.736775	0.625273
P13473	0.8602	0.59014	0.31094	0.82952	0.72517	0.57023	0.6477
P04179	0.536122	0.636883	0.806673	0.625623	0.586502	0.716148	0.651325
Q96FQ6	0.255343	0.22625	1.24021	0.885955	0.240796	1.06308	0.65194
P40121	0.46596	0.12492	0.58553	1.43769	0.29544	1.01161	0.653525
Q9BRX8	0.687423	1.26881	0.268583	0.41559	0.978115	0.342087	0.660101
Q08380	0.911192	0.914268	0.403511	0.422242	0.91273	0.412876	0.662803
P25815	0.800137	0.980142	0.3945	0.54154	0.89014	0.46802	0.67908
Q96HE7	0.44969	0.368143	0.962959	1.04892	0.408917	1.00594	0.707427
P05026	0.51944	0.421	0.99264	0.99123	0.47022	0.991935	0.731078
P11166	0.95404	1.03807	0.46826	0.48819	0.996055	0.478225	0.73714
P04792	0.78042	0.59307	0.86282	0.76222	0.686745	0.81252	0.749633
P29508	0.99037	0.72711	0.85467	0.51032	0.85874	0.682495	0.770617
O75955	0.82262	0.53018	0.97581	0.77846	0.6764	0.877135	0.776767
P04083	0.06248	-0.02091	1.60446	1.47572	0.020785	1.54009	0.780438
P00966	0.61345	0.62966	0.93376	0.99344	0.621555	0.9636	0.792578
P40616	0.77528	0.05772	1.99837	0.36337	0.4165	1.18087	0.798685
P20810	0.787255	0.929208	0.722595	0.840074	0.858232	0.781335	0.819783
P07305	0.832576	0.84423	0.946291	0.69663	0.838403	0.82146	0.829932
P20591	1.29091	1.00169	0.78773	0.2494	1.1463	0.518565	0.832433
P31327	1.30473	1.35853	0.358757	0.31064	1.33163	0.334699	0.833164
P04439	1.02296	0.88031	0.77571	0.68489	0.951635	0.7303	0.840967
P04080	0.69664	0.83136	0.92642	0.94495	0.764	0.935685	0.849843
P30044	0.81117	0.81451	0.92285	0.90026	0.81284	0.911555	0.862198
P14174	1.52961	1.41267	0.3493	0.26738	1.47114	0.30834	0.88974
P07339	1.11266	1.09844	0.70278	0.6854	1.10555	0.69409	0.89982
O00264	0.55417	0.30161	1.36051	1.43202	0.42789	1.39626	0.912077
Q9UBC9	0.85203	0.87038	0.94384	1.00783	0.861205	0.975833	0.918519
Q14254	0.968108	0.806192	1.00822	0.93242	0.88715	0.970321	0.928736
Q8TDL5	1.6979	1.4001	0.473181	0.177141	1.549	0.325161	0.93708
P30838	0.85825	0.89387	0.99181	1.00919	0.87606	1.0005	0.93828
P50226	1.38712	0.79456	0.88607	0.70058	1.09084	0.793325	0.942084
P09104	0.5405	1.04826	1.13324	1.13523	0.794378	1.13424	0.964307
P06703	0.90157	0.90124	1.11895	1.11937	0.901405	1.11916	1.01028
Q99102	0.71702	0.44961	1.66587	1.54991	0.583315	1.60789	1.0956
Q01469	1.53862	1.53142	0.72252	0.64711	1.53502	0.684815	1.10992
Q92597	1.24458	1.14428	1.05188	1.02629	1.19443	1.03909	1.11676
P02794	1.01121	1.06287	1.19248	1.21525	1.03704	1.20386	1.12045
Q13724	1.88507	0.67406	1.06793	0.88664	1.27957	0.977285	1.12843
O95994	1.1394	1.11957	1.20839	1.17947	1.12949	1.19393	1.16171
P00750	0.98902	0.23372	1.73582	2.08493	0.61137	1.91038	1.26087
Q13492	1.34384	1.0551	1.82551	2.48288	1.19947	2.1542	1.67683
P06702	2.27962	2.21636	1.28112	1.22291	2.24799	1.25201	1.75
P05109	2.55746	2.41201	1.65462	1.43174	2.48474	1.54318	2.01396
Q9UGM3	2.74062	2.58481	2.61383	2.49098	2.66272	2.55241	2.60756

## Sheet: ratios sign. reg.
Protein IDs	adj. p-value	L3.6sl_3D/2D_1	L3.6sl_3D/2D_2	L3.6pl_3D/2D_1	L3.6pl_3D/2D_2	mean_L3.6sl_3D/2D	mean_L3.6pl_3D/2D	mean_3D/2D
Q9ULC4	0.00306972	-0.56695	-0.99445	-0.94094	-0.89338	-0.7807	-0.91716	-0.84893
P08670	0.0523509	-0.3344	-0.37604	-1.20613	-1.26679	-0.35522	-1.23646	-0.79584
P09651	0.00139924	-0.61251	-0.71435	-0.88648	-0.88234	-0.66343	-0.88441	-0.77392
P16949	0.000346741	-0.727271	-0.895896	-0.719559	-0.742872	-0.811584	-0.731216	-0.7714
P63241	0.0121791	-0.763915	-0.51461	-1.16044	-0.62726	-0.639262	-0.893853	-0.766558
O14579	0.0626085	-0.03444	-0.83327	-1.2904	-0.89088	-0.433855	-1.09064	-0.762247
P33991	0.00297063	-0.895971	-0.903345	-0.597742	-0.617128	-0.899658	-0.607435	-0.753547
P07437	1.49718e-05	-0.74077	-0.75666	-0.70632	-0.77216	-0.748715	-0.73924	-0.743977
P17096	0.0320119	-1.09723	-0.997277	-0.417894	-0.371354	-1.04725	-0.394624	-0.720939
P04181	0.0459679	-0.92748	-0.664679	-0.09742	-0.989914	-0.79608	-0.543667	-0.669873
P05783	0.0479806	-0.32708	-0.29577	-1.03714	-1.0179	-0.311425	-1.02752	-0.669473
O15372	0.0124141	-0.31894	-0.89212	-0.66952	-0.7034	-0.60553	-0.68646	-0.645995
Q9NZL9	0.0633318	-0.24451	-0.69852	-0.38163	-1.2489	-0.471515	-0.815265	-0.64339
Q9BQE3	0.00352536	-0.60689	-0.529303	-0.85351	-0.54369	-0.568097	-0.6986	-0.633348
P22102	0.00360677	-0.77348	-0.69714	-0.63291	-0.42131	-0.73531	-0.52711	-0.63121
P49915	0.0135787	-0.395838	-0.489237	-0.680783	-0.937329	-0.442537	-0.809056	-0.625797
P55209	0.00619426	-0.551067	-0.411987	-0.702927	-0.826154	-0.481527	-0.76454	-0.623034
Q8N684	0.0809749	-1.15849	-0.63443	-0.14581	-0.3435	-0.89646	-0.244655	-0.570558
P06748	0.0210111	-0.35091	-0.34047	-0.66167	-0.84331	-0.34569	-0.75249	-0.54909
P42166	0.0563152	-1.02636	-0.604109	-0.28053	-0.26141	-0.815234	-0.27097	-0.543102
P47895	0.00238786	-0.670413	-0.589216	-0.505028	-0.407147	-0.629815	-0.456087	-0.542951
P24534	0.0159236	-0.37233	-0.34426	-0.79783	-0.63772	-0.358295	-0.717775	-0.538035
Q16576	0.000664305	-0.50815	-0.451127	-0.56608	-0.618291	-0.479639	-0.592186	-0.535912
P62826	0.021756	-0.27205	-0.4969	-0.50583	-0.85885	-0.384475	-0.68234	-0.533408
P33316	1.09774e-05	-0.5467	-0.510624	-0.523635	-0.547768	-0.528662	-0.535702	-0.532182
Q3ZCM7	0.00076224	-0.422661	-0.546579	-0.59129	-0.493985	-0.48462	-0.542637	-0.513629
P09874	0.0166515	-0.610029	-0.744125	-0.265344	-0.42196	-0.677077	-0.343652	-0.510365
P25205	0.0691747	-0.77241	-0.261563	-0.85321	-0.127249	-0.516987	-0.490229	-0.503608
Q9HB71	0.00495045	-0.44649	-0.65216	-0.34113	-0.53379	-0.549325	-0.43746	-0.493393
P49321	0.0049361	-0.4021	-0.568276	-0.35973	-0.634271	-0.485188	-0.497001	-0.491094
P12268	0.0515892	-0.943868	-0.268213	-0.348987	-0.381615	-0.60604	-0.365301	-0.485671
P35268	0.016596	-0.271095	-0.6318	-0.358404	-0.67273	-0.451448	-0.515567	-0.483507
P63208	0.000891907	-0.42535	-0.46473	-0.44442	-0.58398	-0.44504	-0.5142	-0.47962
P07900	8.33145e-05	-0.43295	-0.50498	-0.4841	-0.49618	-0.468965	-0.49014	-0.479552
P23528	0.0098124	-0.32648	-0.35446	-0.56802	-0.65855	-0.34047	-0.613285	-0.476878
Q5VTE0	0.0205178	-0.25199	-0.33814	-0.62351	-0.68149	-0.295065	-0.6525	-0.473782
Q06830	0.000678865	-0.48616	-0.55267	-0.40219	-0.44519	-0.519415	-0.42369	-0.471552
Q71U36	0.00378325	-0.400674	-0.337538	-0.580025	-0.532207	-0.369106	-0.556116	-0.462611
P43487	0.0195583	-0.237797	-0.360199	-0.558126	-0.690258	-0.298998	-0.624192	-0.461595
Q12849	0.0593735	-0.34119	-0.07468	-0.75447	-0.58727	-0.207935	-0.67087	-0.439402
P08397	0.0637211	-0.02927	-0.49494	-0.44648	-0.75284	-0.262105	-0.59966	-0.430883
Q9H3K6	0.00556335	-0.461723	-0.534446	-0.458446	-0.257079	-0.498084	-0.357762	-0.427924
P48643	0.000138129	-0.44901	-0.43908	-0.42482	-0.37354	-0.444045	-0.39918	-0.421613
Q07021	2.92878e-05	-0.432518	-0.393208	-0.419945	-0.437962	-0.412863	-0.428953	-0.420908
P13693	0.00259764	-0.349285	-0.461571	-0.343037	-0.527982	-0.405428	-0.43551	-0.420469
O00303	0.025197	-0.28295	-0.63146	-0.51434	-0.20985	-0.457205	-0.362095	-0.40965
P37108	0.0286231	-0.188282	-0.289421	-0.524475	-0.636079	-0.238852	-0.580277	-0.409564
P62857	0.000154015	-0.3764	-0.4079	-0.38646	-0.45184	-0.39215	-0.41915	-0.40565
O15371	0.00184916	-0.3701	-0.51387	-0.38061	-0.34201	-0.441985	-0.36131	-0.401647
P29692	0.000327636	-0.33665	-0.41242	-0.42506	-0.42491	-0.374535	-0.424985	-0.39976
P68363	4.85117e-05	-0.38061	-0.40819	-0.37961	-0.42548	-0.3944	-0.402545	-0.398473
O14980	0.0166634	-0.426651	-0.60098	-0.247394	-0.284499	-0.513815	-0.265946	-0.389881
P42704	0.00941377	-0.437221	-0.551862	-0.290274	-0.277457	-0.494542	-0.283865	-0.389203
Q9UQ80	0.000364156	-0.344444	-0.379821	-0.379768	-0.446618	-0.362133	-0.413193	-0.387663
Q99436	0.0151704	-0.45076	-0.52076	-0.41267	-0.16623	-0.48576	-0.28945	-0.387605
Q9UHX1	0.0380009	-0.66318	-0.226868	-0.44376	-0.20057	-0.445024	-0.322165	-0.383595
Q6NZI2	0.00614872	-0.3685	-0.43949	-0.23019	-0.4789	-0.403995	-0.354545	-0.37927
P05388	0.00902176	-0.23978	-0.41218	-0.32423	-0.53037	-0.32598	-0.4273	-0.37664
P05386	0.00561525	-0.22933	-0.36194	-0.43683	-0.46008	-0.295635	-0.448455	-0.372045
P09429	0.00199689	-0.27837	-0.34984	-0.39386	-0.44862	-0.314105	-0.42124	-0.367673
Q9BTT0	0.0185802	-0.281884	-0.593323	-0.29957	-0.27138	-0.437603	-0.285475	-0.361539
Q15056	0.00324517	-0.282137	-0.289148	-0.440924	-0.412443	-0.285643	-0.426684	-0.356163
P62081	0.0111998	-0.208748	-0.285206	-0.439505	-0.472291	-0.246977	-0.455898	-0.351438
Q9Y265	0.00201127	-0.329556	-0.45066	-0.319223	-0.298888	-0.390108	-0.309056	-0.349582
P25787	0.0292273	-0.134262	-0.41853	-0.293116	-0.54961	-0.276396	-0.421363	-0.348879
P13639	0.000153293	-0.30952	-0.34277	-0.36369	-0.37461	-0.326145	-0.36915	-0.347647
P11413	0.00251085	-0.314665	-0.454355	-0.329949	-0.289354	-0.38451	-0.309652	-0.347081
P40227	0.00575815	-0.20952	-0.37765	-0.44007	-0.36028	-0.293585	-0.400175	-0.34688
P22626	0.00923782	-0.23062	-0.2689	-0.41447	-0.47248	-0.24976	-0.443475	-0.346618
P25789	0.0271248	-0.103562	-0.412668	-0.367007	-0.500784	-0.258115	-0.433895	-0.346005
P26641	0.0121613	-0.21139	-0.35275	-0.30385	-0.51452	-0.28207	-0.409185	-0.345627
P35080	0.00630348	-0.25062	-0.28154	-0.47285	-0.37731	-0.26608	-0.42508	-0.34558
P54136	0.00239018	-0.288227	-0.41276	-0.275885	-0.397446	-0.350494	-0.336665	-0.343579
P68036	0.0171184	-0.252014	-0.21156	-0.380813	-0.52752	-0.231787	-0.454166	-0.342977
P19338	0.00632417	-0.25581	-0.26356	-0.39251	-0.45938	-0.259685	-0.425945	-0.342815
Q96A33	0.0924366	-0.71272	-0.18289	-0.35726	-0.08916	-0.447805	-0.22321	-0.335508
P60842	0.00176641	-0.25719	-0.30406	-0.36439	-0.39622	-0.280625	-0.380305	-0.330465
P78371	0.0138792	-0.40542	-0.391719	-0.13944	-0.343522	-0.39857	-0.241481	-0.320025
P10809	0.000828052	-0.2631	-0.3274	-0.30827	-0.37469	-0.29525	-0.34148	-0.318365
O75347	0.0144866	-0.197373	-0.31727	-0.26243	-0.48581	-0.257321	-0.37412	-0.315721
P49207	0.00823575	-0.21064	-0.42317	-0.25119	-0.37698	-0.316905	-0.314085	-0.315495
P55010	0.0022584	-0.26865	-0.35689	-0.382277	-0.25202	-0.31277	-0.317148	-0.314959
P50991	0.00114549	-0.382885	-0.29926	-0.316902	-0.26067	-0.341073	-0.288786	-0.314929
P17987	0.00112995	-0.28501	-0.38905	-0.28914	-0.29009	-0.33703	-0.289615	-0.313323
P78417	0.0590345	-0.03855	-0.29165	-0.364315	-0.538629	-0.1651	-0.451472	-0.308286
P63167	0.0280114	-0.103611	-0.41761	-0.273274	-0.43314	-0.260611	-0.353207	-0.306909
P61247	0.00209583	-0.24305	-0.29782	-0.28922	-0.3879	-0.270435	-0.33856	-0.304497
Q16543	0.00780426	-0.416125	-0.28773	-0.186313	-0.31481	-0.351927	-0.250562	-0.301245
P62269	0.0104919	-0.1662	-0.27263	-0.36169	-0.40226	-0.219415	-0.381975	-0.300695
P07195	0.007249	-0.18236	-0.27264	-0.35462	-0.38646	-0.2275	-0.37054	-0.29902
P63173	0.0419583	-0.082403	-0.322187	-0.270931	-0.501018	-0.202295	-0.385974	-0.294135
P12277	0.00916992	-0.182161	-0.41757	-0.26995	-0.30337	-0.299866	-0.28666	-0.293263
P49411	0.000752024	-0.26699	-0.30748	-0.24557	-0.33634	-0.287235	-0.290955	-0.289095
Q9NYF8	0.00884683	-0.39744	-0.166689	-0.29609	-0.292638	-0.282064	-0.294364	-0.288214
P17174	0.0411827	-0.093444	-0.439007	-0.203488	-0.414473	-0.266226	-0.30898	-0.287603
P07954	0.0112118	-0.283226	-0.398064	-0.151714	-0.317078	-0.340645	-0.234396	-0.287521
Q13283	0.00743232	-0.2114	-0.27206	-0.25027	-0.41424	-0.24173	-0.332255	-0.286992
P18621	0.00133753	-0.25513	-0.34144	-0.23329	-0.30123	-0.298285	-0.26726	-0.282772
Q8N228	0.0383005	-0.441193	-0.393502	-0.136639	-0.152961	-0.417347	-0.1448	-0.281074
P22234	0.00860019	-0.31292	-0.14584	-0.34758	-0.31328	-0.22938	-0.33043	-0.279905
P11940	0.000658771	-0.28142	-0.31423	-0.29662	-0.22713	-0.297825	-0.261875	-0.27985
P62851	0.00762607	-0.21606	-0.20026	-0.31159	-0.38507	-0.20816	-0.34833	-0.278245
Q92616	0.0349032	-0.22307	-0.44435	-0.0961	-0.34605	-0.33371	-0.221075	-0.277392
P50395	0.00930831	-0.15384	-0.25904	-0.31404	-0.3676	-0.20644	-0.34082	-0.27363
P46783	0.0705033	-0.03271	-0.19569	-0.380591	-0.475573	-0.1142	-0.428082	-0.271141
P31948	0.0140937	-0.11803	-0.29759	-0.30986	-0.35661	-0.20781	-0.333235	-0.270522
P07737	0.0986543	-0.05644	-0.08894	-0.46177	-0.46982	-0.07269	-0.465795	-0.269242
P46782	0.00536013	-0.22526	-0.315039	-0.18355	-0.337407	-0.270149	-0.260479	-0.265314
P62701	0.0216167	-0.16748	-0.15315	-0.3666	-0.36779	-0.160315	-0.367195	-0.263755
P49368	0.00506366	-0.1767	-0.33348	-0.23512	-0.30621	-0.25509	-0.270665	-0.262877
Q9Y3U8	0.00361857	-0.26082	-0.29999	-0.17424	-0.31434	-0.280405	-0.24429	-0.262348
Q58FF8	0.0966014	-0.058464	-0.086481	-0.442806	-0.458478	-0.0724725	-0.450642	-0.261557
Q92804	0.00817713	-0.27688	-0.35873	-0.15825	-0.24563	-0.317805	-0.20194	-0.259873
Q99832	0.00556629	-0.28238	-0.34493	-0.23621	-0.17407	-0.313655	-0.20514	-0.259398
P60866	0.00033176	-0.280386	-0.285269	-0.238853	-0.231788	-0.282828	-0.23532	-0.259074
P06454	0.0276483	-0.31231	-0.41173	-0.12197	-0.18953	-0.36202	-0.15575	-0.258885
P43686	0.0329317	-0.111615	-0.291994	-0.192734	-0.427957	-0.201805	-0.310345	-0.256075
P50914	0.0622674	-0.106709	-0.308965	-0.125597	-0.481656	-0.207837	-0.303626	-0.255732
P16403	0.0472229	-0.19421	-0.472561	-0.10563	-0.246702	-0.333386	-0.176166	-0.254776
P25398	0.00117134	-0.2191	-0.31395	-0.23587	-0.24838	-0.266525	-0.242125	-0.254325
P11586	0.0678498	-0.434418	-0.3755	-0.052881	-0.15113	-0.404959	-0.102005	-0.253482
P40925	0.0470982	-0.13341	-0.25794	-0.15037	-0.47084	-0.195675	-0.310605	-0.25314
P22392	0.0685008	-0.02922	-0.19531	-0.33934	-0.44732	-0.112265	-0.39333	-0.252798
P34932	0.000857345	-0.272452	-0.270884	-0.195185	-0.2592	-0.271668	-0.227192	-0.24943
P62750	0.0228063	-0.082	-0.25768	-0.31012	-0.33343	-0.16984	-0.321775	-0.245808
O14979	0.0479599	-0.145056	-0.0896112	-0.344471	-0.403293	-0.117333	-0.373882	-0.245608
O14561	0.0964276	-0.074991	-0.062088	-0.401498	-0.443513	-0.0685395	-0.422506	-0.245523
Q07020	0.0086693	-0.17239	-0.33582	-0.1818	-0.27927	-0.254105	-0.230535	-0.24232
P62841	0.0478959	-0.14803	-0.08217	-0.34754	-0.38706	-0.1151	-0.3673	-0.2412
Q99729	0.000114591	-0.24684	-0.2276	-0.22499	-0.2634	-0.23722	-0.244195	-0.240707
Q15388	0.0796657	-0.00258	-0.21482	-0.29265	-0.43796	-0.1087	-0.365305	-0.237003
Q08211	0.00166289	-0.21008	-0.29047	-0.19279	-0.24528	-0.250275	-0.219035	-0.234655
P83731	0.0116226	-0.15654	-0.21813	-0.20629	-0.3539	-0.187335	-0.280095	-0.233715
P26640	0.00511255	-0.187777	-0.29544	-0.170221	-0.27778	-0.241609	-0.224	-0.232804
Q13185	0.0565608	-0.08444	-0.13827	-0.27713	-0.42622	-0.111355	-0.351675	-0.231515
P68371	0.028697	-0.12318	-0.13989	-0.35386	-0.3065	-0.131535	-0.33018	-0.230857
P23396	0.000701573	-0.2129	-0.24731	-0.19571	-0.26508	-0.230105	-0.230395	-0.23025
Q02878	0.00967683	-0.24416	-0.31131	-0.12493	-0.23087	-0.277735	-0.1779	-0.227818
P62244	0.0161542	-0.15812	-0.13647	-0.30178	-0.31099	-0.147295	-0.306385	-0.22684
O14818	0.0908108	-0.344366	-0.08647	-0.411373	-0.050324	-0.215418	-0.230849	-0.223133
P10599	0.084718	-0.02319	-0.1271	-0.36223	-0.37502	-0.075145	-0.368625	-0.221885
P25786	0.0407343	-0.035408	-0.304457	-0.238545	-0.308486	-0.169932	-0.273515	-0.221724
P11142	0.0127051	-0.12164	-0.20818	-0.22955	-0.32179	-0.16491	-0.27567	-0.22029
P62829	0.0201673	-0.15139	-0.29206	-0.12125	-0.31216	-0.221725	-0.216705	-0.219215
Q15365	0.0104313	-0.12188	-0.19857	-0.25764	-0.29634	-0.160225	-0.27699	-0.218608
P27635	0.0200913	-0.11365	-0.23835	-0.17789	-0.33903	-0.176	-0.25846	-0.21723
P32119	0.00134334	-0.20924	-0.26904	-0.1828	-0.20403	-0.23914	-0.193415	-0.216278
P08865	0.00762813	-0.14193	-0.18849	-0.23307	-0.29955	-0.16521	-0.26631	-0.21576
P27348	0.0390411	-0.14924	-0.09068	-0.36924	-0.25003	-0.11996	-0.309635	-0.214798
P62917	0.00800169	-0.160975	-0.29458	-0.154707	-0.24315	-0.227777	-0.198929	-0.213353
P63244	0.0430757	-0.03106	-0.256778	-0.23752	-0.318511	-0.143919	-0.278016	-0.210967
P15880	0.0209461	-0.18366	-0.33085	-0.105	-0.21753	-0.257255	-0.161265	-0.20926
P11387	0.0462323	-0.33669	-0.27609	-0.17053	-0.04843	-0.30639	-0.10948	-0.207935
O60506	0.0029262	-0.23849	-0.19043	-0.14662	-0.24401	-0.21446	-0.195315	-0.204888
P51991	0.0396251	-0.0832	-0.15046	-0.22944	-0.35594	-0.11683	-0.29269	-0.20476
P05141	0.0246281	-0.16114	-0.27159	-0.08478	-0.28739	-0.216365	-0.186085	-0.201225
P12236	0.0075979	-0.211319	-0.282385	-0.159366	-0.145481	-0.246852	-0.152424	-0.199638
P21333	0.018634	-0.22553	-0.29787	-0.09395	-0.17925	-0.2617	-0.1366	-0.19915
O75533	0.0149208	-0.155638	-0.293345	-0.116079	-0.22222	-0.224492	-0.16915	-0.196821
P62910	0.0738243	0.013955	-0.21319	-0.280632	-0.30473	-0.0996175	-0.292681	-0.196149
P52272	0.00414355	-0.15092	-0.15617	-0.23255	-0.24425	-0.153545	-0.2384	-0.195972
Q04637	0.000936409	-0.189125	-0.161413	-0.231007	-0.184508	-0.175269	-0.207758	-0.191513
P39019	0.063387	-0.05517	-0.11335	-0.24514	-0.34967	-0.08426	-0.297405	-0.190832
Q9NTK5	0.0084811	-0.111191	-0.202974	-0.185074	-0.259723	-0.157082	-0.222398	-0.18974
P62263	0.00332167	-0.128152	-0.210798	-0.185741	-0.228892	-0.169475	-0.207316	-0.188396
Q08J23	0.0171195	-0.21258	-0.24007	-0.07164	-0.22441	-0.226325	-0.148025	-0.187175
P61604	0.00633654	-0.11685	-0.17727	-0.19467	-0.24686	-0.14706	-0.220765	-0.183913
Q13148	0.082031	-0.216762	-0.006303	-0.158425	-0.347611	-0.111533	-0.253018	-0.182275
O75643	0.0359022	-0.09393	-0.19629	-0.1205	-0.31761	-0.14511	-0.219055	-0.182083
Q9UMS4	0.0438959	-0.24502	-0.21676	-0.020444	-0.244633	-0.23089	-0.132539	-0.181714
P40429	0.000833419	-0.20043	-0.14642	-0.2001	-0.17025	-0.173425	-0.185175	-0.1793
P08238	0.0419169	-0.06995	-0.10947	-0.25844	-0.27864	-0.08971	-0.26854	-0.179125
P31153	0.077777	-0.185446	-0.015705	-0.346922	-0.166709	-0.100575	-0.256816	-0.178696
P17844	0.0274751	-0.12931	-0.30576	-0.10938	-0.16865	-0.217535	-0.139015	-0.178275
P62854	0.0815639	-0.102758	-0.340252	-0.0328749	-0.225127	-0.221505	-0.129001	-0.175253
Q15185	0.0838133	-0.092665	-0.0558	-0.185692	-0.36085	-0.0742325	-0.273271	-0.173752
O00487	0.037743	-0.2632	-0.19146	-0.20507	-0.0350866	-0.22733	-0.120078	-0.173704
P05387	0.0180077	-0.08651	-0.1413	-0.21456	-0.24994	-0.113905	-0.23225	-0.173077
P62280	0.00958482	-0.21508	-0.22646	-0.13579	-0.10935	-0.22077	-0.12257	-0.17167
Q13838	0.0333107	-0.10402	-0.18547	-0.101	-0.29617	-0.144745	-0.198585	-0.171665
Q14152	0.0521912	-0.18658	-0.18052	-0.02307	-0.28323	-0.18355	-0.15315	-0.16835
P62424	0.0794768	0.01208	-0.25373	-0.16294	-0.26575	-0.120825	-0.214345	-0.167585
P16401	0.0821425	-0.238	-0.31006	-0.04047	-0.07552	-0.27403	-0.057995	-0.166013
P08708	0.00489379	-0.13705	-0.17912	-0.22254	-0.12529	-0.158085	-0.173915	-0.166
P22087	0.080626	-0.348003	-0.105924	-0.060021	-0.145497	-0.226964	-0.102759	-0.164861
P62906	0.0952682	-0.07171	-0.02481	-0.30221	-0.258	-0.04826	-0.280105	-0.164183
P32969	0.0839562	0.00551	-0.139439	-0.231071	-0.287797	-0.0669645	-0.259434	-0.163199
Q13200	0.0397011	-0.28739	-0.124596	-0.070872	-0.160119	-0.205993	-0.115496	-0.160744
P52815	0.045917	-0.247374	-0.14156	-0.030901	-0.221394	-0.194467	-0.126147	-0.160307
P47914	0.0259006	-0.05472	-0.16601	-0.16858	-0.239317	-0.110365	-0.203949	-0.157157
Q13263	4.67077e-05	-0.143	-0.16166	-0.15875	-0.15987	-0.15233	-0.15931	-0.15582
Q01130	0.0561184	-0.238773	-0.2194	-0.01236	-0.15154	-0.229086	-0.08195	-0.155518
Q92945	0.00840507	-0.094431	-0.128306	-0.200943	-0.180878	-0.111368	-0.190911	-0.15114
P28066	0.0716779	-0.199978	-0.201332	0.0142784	-0.216439	-0.200655	-0.10108	-0.150868
P45974	0.00793999	-0.100985	-0.12399	-0.166916	-0.20787	-0.112488	-0.187393	-0.14994
P17066	0.0992199	-0.034617	-0.086147	-0.147964	-0.321758	-0.060382	-0.234861	-0.147621
P62277	0.0667551	-0.05588	-0.13095	-0.09936	-0.2904	-0.093415	-0.19488	-0.144148
Q9ULZ3	0.0448996	-0.15157	-0.22703	-0.02298	-0.175	-0.1893	-0.09899	-0.144145
P12956	0.0994185	0.01009	-0.10299	-0.21577	-0.25411	-0.04645	-0.23494	-0.140695
P13010	0.0389586	-0.04092	-0.13179	-0.15106	-0.23405	-0.086355	-0.192555	-0.139455
P62318	0.0933933	-0.006031	-0.231216	-0.226097	-0.078766	-0.118624	-0.152431	-0.135527
P27695	0.0163255	-0.060423	-0.12252	-0.177332	-0.172214	-0.0914715	-0.174773	-0.133122
P62888	0.0540077	-0.126518	-0.020193	-0.138717	-0.219668	-0.0733555	-0.179193	-0.126274
P23246	0.0297542	-0.06896	-0.0796	-0.14301	-0.20661	-0.07428	-0.17481	-0.124545
P18124	0.00879428	-0.10615	-0.11741	-0.177	-0.084291	-0.11178	-0.130645	-0.121213
Q15370	0.022592	-0.189825	-0.084789	-0.0745983	-0.105306	-0.137307	-0.0899521	-0.113629
Q9UJZ1	0.0642952	-0.084383	-0.215813	-0.098472	-0.03687	-0.150098	-0.067671	-0.108884
Q96AE4	0.00252984	-0.12491	-0.0827	-0.12831	-0.093236	-0.103805	-0.110773	-0.107289
P43243	0.0922848	-0.048068	-0.22341	-0.040144	-0.101639	-0.135739	-0.0708915	-0.103315
P08133	0.0634524	-0.106633	-0.127592	-0.003353	-0.169582	-0.117112	-0.0864675	-0.10179
P08195	0.0952977	-0.10278	-0.20449	-0.02842	-0.04609	-0.153635	-0.037255	-0.095445
P62316	0.0369808	-0.07173	-0.16723	-0.080356	-0.05031	-0.11948	-0.065333	-0.0924065
P25705	0.0237293	-0.0331	-0.10008	-0.13395	-0.08988	-0.06659	-0.111915	-0.0892525
Q14974	0.00164358	-0.10173	-0.08156	-0.06716	-0.09814	-0.091645	-0.08265	-0.0871475
P52597	0.0813478	-0.04685	-0.13787	-0.120954	-0.009261	-0.09236	-0.0651075	-0.0787338
P35579	0.0796916	0.04817	0.0139	0.06962	0.01288	0.031035	0.04125	0.0361425
P55072	0.0853519	0.00803	0.0342	0.11178	0.0827	0.021115	0.09724	0.0591775
P15311	0.00358649	0.09253	0.05377	0.06465	0.06527	0.07315	0.06496	0.069055
P63104	0.053089	0.10638	0.03937	0.02343	0.11088	0.072875	0.067155	0.070015
Q14166	0.010483	0.093044	0.047819	0.0910983	0.051125	0.0704315	0.0711116	0.0707716
Q16658	0.0184316	0.03606	0.10066	0.06692	0.10877	0.06836	0.087845	0.0781025
Q00610	0.0826873	0.02507	0.03106	0.14719	0.1407	0.028065	0.143945	0.086005
P38117	0.0814467	0.065973	0.08765	0.015665	0.17535	0.0768115	0.0955075	0.0861595
P09012	0.0713313	0.087851	-0.00272	0.123188	0.138595	0.0425655	0.130891	0.0867285
Q15149	0.0390709	0.08109	0.02464	0.14693	0.11097	0.052865	0.12895	0.0909075
P02786	0.000295002	0.113717	0.091733	0.10804	0.11628	0.102725	0.11216	0.107442
P54727	0.0136306	0.08983	0.07341	0.16903	0.15012	0.08162	0.159575	0.120597
P02545	0.0534627	0.18786	0.19549	0.02165	0.10204	0.191675	0.061845	0.12676
P00441	0.000302927	0.13099	0.12806	0.14371	0.11137	0.129525	0.12754	0.128532
O14896	0.0564349	0.09612	0.03729	0.14277	0.23856	0.066705	0.190665	0.128685
P07741	0.00575626	0.186594	0.104424	0.137987	0.108555	0.145509	0.123271	0.13439
P46776	0.0834175	0.293562	0.15617	0.116482	0.01797	0.224866	0.067226	0.146046
P0DPI2	0.0216144	0.13374	0.06701	0.22922	0.18354	0.100375	0.20638	0.153377
Q9UHD8	0.0900701	0.168061	0.196631	0.276093	-0.020369	0.182346	0.127862	0.155104
P51572	0.037354	0.149728	0.18987	0.254811	0.04256	0.169799	0.148685	0.159242
P22314	0.0011442	0.15842	0.18285	0.18317	0.12739	0.170635	0.15528	0.162958
Q9H1E3	0.0602288	0.123268	0.034094	0.209928	0.295794	0.078681	0.252861	0.165771
P29401	0.0265531	0.28762	0.14856	0.1339	0.10136	0.21809	0.11763	0.16786
Q9Y3I0	0.0738396	0.02282	0.28808	0.10825	0.25914	0.15545	0.183695	0.169572
Q04760	0.00635971	0.247464	0.141741	0.158174	0.143375	0.194603	0.150775	0.172688
P60953	0.0118751	0.12503	0.15826	0.14866	0.2684	0.141645	0.20853	0.175088
Q9UN72	0.000733336	0.1896	0.2033	0.17742	0.14497	0.19645	0.161195	0.178822
P30041	0.0497783	0.32661	0.21593	0.09649	0.08534	0.27127	0.090915	0.181092
Q9BS26	0.00454269	0.226887	0.21604	0.131321	0.151731	0.221464	0.141526	0.181495
Q9UQB8	0.0018923	0.17249	0.14478	0.228693	0.180878	0.158635	0.204786	0.18171
P49327	0.00123567	0.20754	0.17433	0.20339	0.14232	0.190935	0.172855	0.181895
P60660	0.00261303	0.22755	0.18627	0.1908	0.13174	0.20691	0.16127	0.18409
P61158	0.0178146	0.15146	0.294921	0.182346	0.113138	0.223191	0.147742	0.185466
O95573	0.0535086	0.303331	0.075214	0.282854	0.091325	0.189273	0.187089	0.188181
P43307	0.0141676	0.207043	0.11544	0.283961	0.15095	0.161242	0.217455	0.189349
O60610	0.0602633	0.38874	0.12729	0.10309	0.15662	0.258015	0.129855	0.193935
Q9P0L0	0.0395081	0.26526	0.308434	0.1284	0.073939	0.286847	0.101169	0.194008
P19105	0.0215508	0.319415	0.20886	0.18185	0.09778	0.264138	0.139815	0.201976
P49588	0.0171552	0.139934	0.139027	0.319564	0.235625	0.139481	0.277595	0.208537
P50454	0.00755952	0.18379	0.28919	0.2293	0.13677	0.23649	0.183035	0.209762
P13073	0.0723362	0.00346	0.197581	0.371565	0.28818	0.10052	0.329872	0.215196
P14314	0.060448	0.16941	0.03941	0.38804	0.30386	0.10441	0.34595	0.22518
Q9NR45	0.0434618	0.03533	0.244203	0.348001	0.283669	0.139766	0.315835	0.227801
P37837	0.0104079	0.33443	0.28634	0.18336	0.15827	0.310385	0.170815	0.2406
P40939	0.0435737	0.11655	0.12477	0.40254	0.32591	0.12066	0.364225	0.242443
Q9P2E9	0.0206119	0.269297	0.364704	0.249138	0.100007	0.317001	0.174572	0.245786
P27824	0.0333715	0.14581	0.12139	0.3813	0.33641	0.1336	0.358855	0.246227
Q9Y4L1	0.035322	0.16635	0.10106	0.3465	0.38013	0.133705	0.363315	0.24851
P37802	0.015613	0.36332	0.29759	0.19063	0.14333	0.330455	0.16698	0.248718
P14618	0.00459509	0.31359	0.27564	0.16051	0.24939	0.294615	0.20495	0.249782
Q16719	0.045388	0.30436	0.02911	0.370905	0.295563	0.166735	0.333234	0.249984
O60888	0.0522634	0.34486	0.082457	0.15091	0.423866	0.213659	0.287388	0.250523
P08174	0.0469423	0.26121	0.466398	0.13352	0.145936	0.363804	0.139728	0.251766
P14923	0.0609342	0.12298	0.08584	0.42047	0.3786	0.10441	0.399535	0.251972
P14324	0.00372688	0.261552	0.176264	0.325794	0.248423	0.218908	0.287108	0.253008
P61163	0.0893093	0.21766	-0.00497	0.49243	0.33191	0.106345	0.41217	0.259257
P07237	0.000674658	0.26865	0.3094	0.24157	0.22916	0.289025	0.235365	0.262195
P51149	0.0149955	0.40274	0.297533	0.190472	0.176002	0.350137	0.183237	0.266687
P50895	0.0112754	0.381117	0.255783	0.148544	0.289094	0.31845	0.218819	0.268635
O43169	0.0448977	0.114773	0.4445	0.150307	0.37373	0.279637	0.262018	0.270827
P06744	0.0510554	0.472	0.35848	0.15795	0.10163	0.41524	0.12979	0.272515
P23381	0.00530922	0.191681	0.308475	0.241052	0.364449	0.250078	0.302751	0.276414
Q14247	0.0194906	0.240837	0.457989	0.2356	0.183122	0.349413	0.209361	0.279387
P27816	0.015315	0.30418	0.319603	0.11962	0.37885	0.311891	0.249235	0.280563
P13667	0.0125152	0.17255	0.302173	0.41847	0.23736	0.237362	0.327915	0.282638
P55786	0.0334348	0.413898	0.17528	0.413271	0.13049	0.294589	0.271881	0.283235
Q14697	0.00354355	0.2336	0.24221	0.38272	0.28978	0.237905	0.33625	0.287077
P04843	0.0166328	0.389485	0.20939	0.408752	0.172452	0.299438	0.290602	0.29502
O95399	0.0281199	0.24125	0.11768	0.45374	0.38309	0.179465	0.418415	0.29894
P07108	0.00875914	0.38846	0.38458	0.19226	0.24671	0.38652	0.219485	0.303003
P20674	0.000294186	0.280436	0.279793	0.30991	0.345671	0.280114	0.32779	0.303952
Q15084	0.000144592	0.32982	0.27993	0.32939	0.29584	0.304875	0.312615	0.308745
Q96CS3	0.0400715	0.497654	0.402572	0.254955	0.088586	0.450113	0.17177	0.310942
P09960	0.00359044	0.37316	0.291519	0.37012	0.215805	0.33234	0.292963	0.312651
P55084	0.0185088	0.2894	0.13435	0.40276	0.4301	0.211875	0.41643	0.314153
P52209	0.013451	0.212766	0.211471	0.427118	0.414132	0.212119	0.420625	0.316372
P30040	0.00786492	0.279802	0.203777	0.438553	0.345671	0.241789	0.392112	0.316951
P53621	0.0128544	0.469761	0.191089	0.343541	0.266068	0.330425	0.304804	0.317615
P51858	0.00303554	0.35305	0.21476	0.37656	0.34103	0.283905	0.358795	0.32135
P23284	0.0265359	0.48614	0.42708	0.17619	0.19817	0.45661	0.18718	0.321895
Q06323	0.00567281	0.398051	0.260539	0.409597	0.233687	0.329295	0.321642	0.325468
Q15019	7.36431e-05	0.31693	0.30154	0.337786	0.348541	0.309235	0.343164	0.326199
P62987	0.0500201	0.42358	0.56817	0.11055	0.21106	0.495875	0.160805	0.32834
P61981	0.00225549	0.41808	0.35019	0.27365	0.2817	0.384135	0.277675	0.330905
P21926	0.0168824	0.32813	0.150828	0.48228	0.368313	0.239479	0.425297	0.332388
P05023	0.0117598	0.26195	0.21088	0.4794	0.38652	0.236415	0.43296	0.334688
P14625	0.00270992	0.30865	0.25147	0.41576	0.38184	0.28006	0.3988	0.33943
Q12931	0.0291077	0.59699	0.22988	0.30417	0.23611	0.413435	0.27014	0.341788
Q9Y224	0.087727	0.35509	0.09155	0.20399	0.72154	0.22332	0.462765	0.343042
P07099	0.0034916	0.406778	0.241024	0.325218	0.418523	0.323901	0.37187	0.347886
Q99798	5.18565e-05	0.329186	0.341482	0.375575	0.35774	0.335334	0.366658	0.350996
P00568	0.0375351	0.15974	0.25705	0.617755	0.377155	0.208395	0.497455	0.352925
P13674	0.00171796	0.28226	0.43258	0.32541	0.38715	0.35742	0.35628	0.35685
Q13011	0.00298187	0.455881	0.348833	0.26013	0.36323	0.402357	0.31168	0.357019
P46940	0.0182427	0.22079	0.24251	0.50384	0.49914	0.23165	0.50149	0.36657
O43399	0.0299427	0.44724	0.0859	0.48161	0.46193	0.26657	0.47177	0.36917
P60174	0.00088507	0.45388	0.36998	0.37381	0.31754	0.41193	0.345675	0.378802
P62820	0.00301282	0.40299	0.44268	0.41984	0.25383	0.422835	0.336835	0.379835
Q9BWD1	0.0425659	0.606299	0.177681	0.540785	0.198674	0.39199	0.36973	0.38086
Q16718	0.00929822	0.32048	0.24721	0.42672	0.54096	0.283845	0.48384	0.383842
P20962	0.00277827	0.399509	0.274263	0.415455	0.479656	0.336886	0.447555	0.392221
Q53GQ0	0.0667475	0.145616	0.163405	0.679738	0.591779	0.15451	0.635759	0.395134
P14406	0.00955496	0.590441	0.395885	0.365264	0.265084	0.493163	0.315174	0.404168
Q96TA1	0.0253926	0.524172	0.279065	0.615111	0.204182	0.401618	0.409647	0.405633
P30086	0.0488996	0.676	0.56804	0.24115	0.14657	0.62202	0.19386	0.40794
O75368	0.0142134	0.319504	0.24606	0.601492	0.48381	0.282782	0.542651	0.412716
P30085	0.0178339	0.294234	0.354967	0.671965	0.331138	0.324601	0.501552	0.413076
Q6NUQ4	0.0210753	0.62144	0.51729	0.27177	0.24249	0.569365	0.25713	0.413247
Q96CW1	0.03546	0.44941	0.24591	0.24111	0.72308	0.34766	0.482095	0.414878
P04632	0.0220473	0.383244	0.166712	0.609373	0.50105	0.274978	0.555211	0.415095
Q86U42	0.0112574	0.43628	0.273576	0.614918	0.338836	0.354928	0.476877	0.415902
Q99536	0.0266739	0.543585	0.174328	0.621759	0.325452	0.358957	0.473606	0.416281
P11021	0.00406245	0.34038	0.31414	0.51403	0.49835	0.32726	0.50619	0.416725
O95336	0.0358309	0.110947	0.40666	0.492722	0.658917	0.258803	0.57582	0.417311
P09211	0.0122632	0.5627	0.55735	0.32141	0.26186	0.560025	0.291635	0.42583
Q3LXA3	0.0643461	0.53038	-0.00977	0.66377	0.52513	0.260305	0.59445	0.427378
O75367	0.00388804	0.374645	0.35743	0.583796	0.39491	0.366038	0.489353	0.427695
O60716	0.00361807	0.338568	0.35525	0.493759	0.55127	0.346909	0.522515	0.434712
P17301	0.0669493	0.58329	0.135069	0.79624	0.225486	0.359179	0.510863	0.435021
P31949	0.0131591	0.60255	0.23995	0.53697	0.36474	0.42125	0.450855	0.436053
P48637	0.00428421	0.29668	0.41843	0.56286	0.473558	0.357555	0.518209	0.437882
P62834	0.000443296	0.408249	0.46323	0.400568	0.51295	0.43574	0.456759	0.446249
P05556	0.0106803	0.65579	0.27454	0.42265	0.43898	0.465165	0.430815	0.44799
O75874	0.0410812	0.3192	0.182498	0.792086	0.558002	0.250849	0.675044	0.462946
Q15293	0.0128861	0.39657	0.471434	0.71546	0.30227	0.434002	0.508865	0.471433
P07205	0.0049629	0.442209	0.356495	0.654959	0.444866	0.399352	0.549913	0.474632
Q16762	0.0702752	-0.02229	0.61187	0.55558	0.7803	0.29479	0.66794	0.481365
Q5SSJ5	0.00176432	0.510426	0.515191	0.589427	0.367064	0.512808	0.478245	0.495527
P54709	0.013045	0.229269	0.555443	0.535508	0.66521	0.392356	0.600359	0.496358
P26885	0.0421253	0.66432	0.1325	0.40506	0.79191	0.39841	0.598485	0.498447
Q14134	0.0053229	0.378183	0.465471	0.698757	0.464398	0.421827	0.581578	0.501702
P27797	0.000156402	0.50401	0.45019	0.55215	0.50179	0.4771	0.52697	0.502035
Q16666	0.0127011	0.6941	0.660186	0.368006	0.328021	0.677143	0.348013	0.512578
Q9UBS4	0.00444197	0.46245	0.38708	0.69862	0.513211	0.424765	0.605916	0.51534
P49419	0.0123164	0.24461	0.62669	0.68125	0.58519	0.43565	0.63322	0.534435
O94903	0.00471431	0.64237	0.33518	0.62411	0.5395	0.488775	0.581805	0.53529
Q9HDC9	0.00311959	0.407707	0.61496	0.669005	0.46531	0.511333	0.567157	0.539246
P61026	0.0101693	0.389877	0.37933	0.753537	0.641145	0.384603	0.697341	0.540972
P36871	0.0234273	0.170672	0.71406	0.59532	0.694617	0.442366	0.644968	0.543667
P30101	0.00013877	0.60486	0.52411	0.56381	0.50652	0.564485	0.535165	0.549825
P61769	0.0931566	0.684949	1.12689	0.110065	0.28246	0.905919	0.196263	0.551091
P00558	0.000203322	0.58947	0.49103	0.5966	0.53208	0.54025	0.56434	0.552295
Q99470	0.00988263	0.47056	0.35109	0.79179	0.60641	0.410825	0.6991	0.554963
Q16851	0.0577075	0.51232	0.248457	1.08701	0.37399	0.380389	0.7305	0.555444
Q96IU4	0.0371422	0.67114	0.09659	0.68183	0.77832	0.383865	0.730075	0.55697
O15145	0.0646025	0.98745	0.790273	0.26214	0.194613	0.888861	0.228377	0.558619
Q12765	0.00501524	0.683	0.45853	0.41468	0.71269	0.570765	0.563685	0.567225
P68402	0.000761723	0.68397	0.48376	0.57513	0.6083	0.583865	0.591715	0.58779
P30740	0.0372152	0.38086	0.253	0.86324	0.923756	0.31693	0.893498	0.605214
Q9H0W9	0.0374428	0.93165	0.57166	0.14799	0.7764	0.751655	0.462195	0.606925
P34949	0.0191829	1.01562	0.478741	0.492785	0.474559	0.747182	0.483672	0.615427
P51648	0.00829888	0.365799	0.56753	0.813037	0.740177	0.466664	0.776607	0.621636
Q14764	0.0279684	0.188357	0.614631	0.805018	0.885875	0.401494	0.845446	0.62347
P0DMV9	0.00391384	0.60169	0.42585	0.79191	0.68164	0.51377	0.736775	0.625273
P13473	0.0147217	0.8602	0.59014	0.31094	0.82952	0.72517	0.57023	0.6477
P04179	0.00139968	0.536122	0.636883	0.806673	0.625623	0.586502	0.716148	0.651325
Q96FQ6	0.07856	0.255343	0.22625	1.24021	0.885955	0.240796	1.06308	0.65194
Q9BRX8	0.0580679	0.687423	1.26881	0.268583	0.41559	0.978115	0.342087	0.660101
Q08380	0.0194065	0.911192	0.914268	0.403511	0.422242	0.91273	0.412876	0.662803
P25815	0.0138693	0.800137	0.980142	0.3945	0.54154	0.890139	0.46802	0.67908
Q96HE7	0.0268512	0.44969	0.368143	0.962959	1.04892	0.408917	1.00594	0.707427
P05026	0.0170955	0.51944	0.421	0.99264	0.99123	0.47022	0.991935	0.731078
P11166	0.0162921	0.95404	1.03807	0.46826	0.48819	0.996055	0.478225	0.73714
P04792	0.000929635	0.78042	0.59307	0.86282	0.76222	0.686745	0.81252	0.749633
P29508	0.00481725	0.99037	0.72711	0.85467	0.51032	0.85874	0.682495	0.770617
O75955	0.00353497	0.82262	0.53018	0.97581	0.77846	0.6764	0.877135	0.776768
P00966	0.00413292	0.61345	0.62966	0.93376	0.99344	0.621555	0.9636	0.792578
P20810	0.000330084	0.787255	0.929208	0.722595	0.840074	0.858232	0.781335	0.819783
P07305	0.000512302	0.832576	0.84423	0.946291	0.69663	0.838403	0.821461	0.829932
P20591	0.032358	1.29091	1.00169	0.78773	0.2494	1.1463	0.518565	0.832433
P31327	0.0629482	1.30473	1.35853	0.358757	0.31064	1.33163	0.334699	0.833164
P04439	0.00138294	1.02296	0.88031	0.77571	0.68489	0.951635	0.7303	0.840967
P04080	0.000648159	0.69664	0.83136	0.92642	0.94495	0.764	0.935685	0.849842
P30044	8.25046e-05	0.81117	0.81451	0.92285	0.90026	0.81284	0.911555	0.862197
P14174	0.0776099	1.52961	1.41267	0.3493	0.26738	1.47114	0.30834	0.88974
P07339	0.00478137	1.11266	1.09844	0.70278	0.6854	1.10555	0.69409	0.89982
O00264	0.0491667	0.55417	0.30161	1.36051	1.43202	0.42789	1.39626	0.912077
Q9UBC9	0.000129554	0.85203	0.87038	0.94384	1.00783	0.861205	0.975834	0.918519
Q14254	0.000227663	0.968108	0.806192	1.00822	0.93242	0.88715	0.970321	0.928736
Q8TDL5	0.0819468	1.6979	1.4001	0.473181	0.177141	1.549	0.325161	0.93708
P30838	0.000132559	0.85825	0.89387	0.99181	1.00919	0.87606	1.0005	0.93828
P50226	0.0086363	1.38712	0.79456	0.88607	0.70058	1.09084	0.793325	0.942084
P09104	0.00662238	0.5405	1.04825	1.13324	1.13523	0.794377	1.13424	0.964307
P06703	0.00052391	0.90157	0.90124	1.11895	1.11937	0.901405	1.11916	1.01028
Q99102	0.0359556	0.71702	0.44961	1.66587	1.54991	0.583315	1.60789	1.0956
Q01469	0.0203281	1.53862	1.53142	0.72252	0.64711	1.53502	0.684815	1.10992
Q92597	0.000191537	1.24458	1.14428	1.05188	1.02629	1.19443	1.03909	1.11676
P02794	0.00018903	1.01121	1.06287	1.19248	1.21525	1.03704	1.20386	1.12045
Q13724	0.0236885	1.88507	0.67406	1.06793	0.88664	1.27957	0.977285	1.12843
O95994	1.11288e-05	1.1394	1.11957	1.20839	1.17947	1.12949	1.19393	1.16171
P00750	0.0548686	0.98902	0.23372	1.73582	2.08493	0.61137	1.91037	1.26087
Q13492	0.01263	1.34384	1.0551	1.82551	2.48288	1.19947	2.1542	1.67683
P06702	0.00895229	2.27962	2.21636	1.28112	1.22291	2.24799	1.25202	1.75
P05109	0.00537964	2.55746	2.41201	1.65462	1.43174	2.48474	1.54318	2.01396
Q9UGM3	1.69866e-05	2.74062	2.58481	2.61383	2.49098	2.66271	2.5524	2.60756

## Sheet: overlap Dai et al.
Significantly upregulated Samonig et al.	Overlap	Significantly upregulated Dai et al.		Significantly downregulated Samonig et al.	Overlap	Significantly downregulated Dai et al.
P35579	P15311	P78417		Q9ULC4	P49321	P30040
P55072	P02786	Q16695		P08670	Q6NZI2	O75643
P15311	Q14697	P61247		P09651	P09429	Q15436
P63104	P00568	P63241		P16949	P10809	P40939
Q14166	Q14764	Q06033		P63241	P07195	P10606
Q16658		P29373		O14579	P12277	P16401
Q00610		P07384		P33991	P07954	P13646
P38117		P12235		P07437	P16403	P04792
P09012		Q96HC4		P17096	P11586	P07237
Q15149		P12236		P04181	O14561	P08134
P02786		P02771		P05783	Q15388	P22695
P54727		P62244		O15372	Q13185	Q15185
P02545		P15559		Q9NZL9	Q02878	P12429
P00441		P14866		Q9BQE3	P27635	Q96C36
O14896		P05141		P22102	O75533	P07602
P07741		P62701		P49915	O75643	Q13185
P46776		P47914		P55209	P62854	P23229
P0DPI2		Q14697		Q8N684	Q15185	P30499
Q9UHD8		P51970		P06748	P16401	O75907
P51572		P68104		P42166		Q01105
P22314		P18621		P47895		P36542
Q9H1E3		P62249		P24534		P35900
P29401		P69905		Q16576		P20700
Q9Y3I0		Q9Y2V2		P62826		P30443
Q04760		Q14764		P33316		Q12797
P60953		P15311		Q3ZCM7		Q99798
Q9UN72		O75369		P09874		O00264
P30041		Q96QK1		P25205		O75390
Q9BS26		P02768		Q9HB71		O95747
Q9UQB8		P01024		P49321		Q8TBX8
P49327		P02786		P12268		O15231
P60660		Q15717		P35268		Q9Y2Z4
P61158		P21333		P63208		O14561
O95573		P08865		P07900		Q9Y5L4
P43307		P19823		P23528		P11586
O60610		P49411		Q5VTE0		Q6NZI2
Q9P0L0		P62736		Q06830		P12532
P19105		P00568		Q71U36		P50995
P49588		Q71UI9		P43487		Q99714
P50454				Q12849		P09429
P13073				P08397		O00159
P14314				Q9H3K6		P23284
Q9NR45				P48643		P31040
P37837				Q07021		P07195
P40939				P13693		P19012
Q9P2E9				O00303		O75533
P27824				P37108		P49006
Q9Y4L1				P62857		P55072
P37802				O15371		P18206
P14618				P29692		O60437
Q16719				P68363		P49321
O60888				O14980		O95373
P08174				P42704		P27635
P14923				Q9UQ80		Q96A32
P14324				Q99436		Q96I99
P61163				Q9UHX1		P09758
P07237				Q6NZI2		P48735
P51149				P05388		P07996
P50895				P05386		P20073
O43169				P09429		Q15293
P06744				Q9BTT0		O94901
P23381				Q15056		P16403
Q14247				P62081		O43852
P27816				Q9Y265		P05556
P13667				P25787		Q15084
P55786				P13639		P07951
Q14697				P11413		P43307
P04843				P40227		P05091
O95399				P22626		P57764
P07108				P25789		Q15388
P20674				P26641		Q16740
Q15084				P35080		P10620
Q96CS3				P54136		Q04695
P09960				P68036		Q6P587
P55084				P19338		P15531
P52209				Q96A33		P50416
P30040				P60842		Q12907
P53621				P78371		Q9P2R7
P51858				P10809		P10809
P23284				O75347		P39687
Q06323				P49207		P60903
Q15019				P55010		Q9NX63
P62987				P50991		P19105
P61981				P17987		Q16762
P21926				P78417		O95994
P05023				P63167		P99999
P14625				P61247		P06732
Q12931				Q16543		P60660
Q9Y224				P62269		P28331
P07099				P07195		Q07955
Q99798				P63173		O15260
P00568				P12277		P08758
P13674				P49411		Q9Y6N5
Q13011				Q9NYF8		O95831
P46940				P17174		Q07065
O43399				P07954		P12277
P60174				Q13283		P50440
P62820				P18621		Q14498
Q9BWD1				Q8N228		P29590
Q16718				P22234		P40926
P20962				P11940		Q02218
Q53GQ0				P62851		P02656
P14406				Q92616		P09525
Q96TA1				P50395		Q9Y277
P30086				P46783		P13667
O75368				P31948		P16615
P30085				P07737		P98088
Q6NUQ4				P46782		Q96A08
Q96CW1				P62701		O15173
P04632				P49368		P62807
Q86U42				Q9Y3U8		P38646
Q99536				Q58FF8		Q96HE7
P11021				Q92804		Q02878
O95336				Q99832		Q15393
P09211				P60866		P33778
Q3LXA3				P06454		P12882
O75367				P43686		P62854
O60716				P50914		P62805
P17301				P16403		P00505
P31949				P25398		Q13011
P48637				P11586		P61803
P62834				P40925		Q9Y623
P05556				P22392		P31415
O75874				P34932		Q9H0U4
Q15293				P62750		Q07960
P07205				O14979		P07954
Q16762				O14561		P16422
Q5SSJ5				Q07020		P21796
P54709				P62841		Q6DN03
P26885				Q99729		P13533
Q14134				Q15388
P27797				Q08211
Q16666				P83731
Q9UBS4				P26640
P49419				Q13185
O94903				P68371
Q9HDC9				P23396
P61026				Q02878
P36871				P62244
P30101				O14818
P61769				P10599
P00558				P25786
Q99470				P11142
Q16851				P62829
Q96IU4				Q15365
O15145				P27635
Q12765				P32119
P68402				P08865
P30740				P27348
Q9H0W9				P62917
P34949				P63244
P51648				P15880
Q14764				P11387
P0DMV9				O60506
P13473				P51991
P04179				P05141
Q96FQ6				P12236
Q9BRX8				P21333
Q08380				O75533
P25815				P62910
Q96HE7				P52272
P05026				Q04637
P11166				P39019
P04792				Q9NTK5
P29508				P62263
O75955				Q08J23
P00966				P61604
P20810				Q13148
P07305				O75643
P20591				Q9UMS4
P31327				P40429
P04439				P08238
P04080				P31153
P30044				P17844
P14174				P62854
P07339				Q15185
O00264				O00487
Q9UBC9				P05387
Q14254				P62280
Q8TDL5				Q13838
P30838				Q14152
P50226				P62424
P09104				P16401
P06703				P08708
Q99102				P22087
Q01469				P62906
Q92597				P32969
P02794				Q13200
Q13724				P52815
O95994				P47914
P00750				Q13263
Q13492				Q01130
P06702				Q92945
P05109				P28066
Q9UGM3				P45974
				P17066
				P62277
				Q9ULZ3
				P12956
				P13010
				P62318
				P27695
				P62888
				P23246
				P18124
				Q15370
				Q9UJZ1
				Q96AE4
				P43243
				P08133
				P08195
				P62316
				P25705
				Q14974
				P52597
